# Supplementary material for: Breaking down causes, consequences, and mediating effects of telomere length variation on human health
Source: Genome Biol. 2024 May 17;25:125. doi: 10.1186/s13059-024-03269-9 (PMC11101352; doi:10.1186/s13059-024-03269-9)
Supplement: Supplementary file 2 — Additional file 2: Table S1. Description of analyzed complex traits. Table S2. Associations of traits with LTL: observational and MR estimates. Table S3. Complementary LTL association analyses. Table S4. Mediation analysis results. Table S5. Comparative analysis of LTL on traits MR findings. Table S6. GWAS summary statistics sources. [file 13059_2024_3269_MOESM2_ESM.xlsx]

## Sheet: Table S1
Table S1: Description of analyzed complex traits. General information on the analyzed phenotypes: Category, pheno, description, and FieldID correspond to trait category, short identifier (used in other tables), full trait description, and the UKBB phenotype identifier, respectively. Mean, standard deviation (SD), and number (N) of assessed individuals are given (UKBB white, unrelated individuals)…
Category	pheno	description	FieldID	mean	SD	N	Disease_cases	type	Codd	GWAS	lasso	selected
Hematological	AA	Aplastic anemia				303824	451	factor	1	0	2	0
Neuropsychiatric	AD	Alzheimer disease				317417	620	factor	0	1	1	0
Life history	age	Age when attended assessment centre	21003	56.882	7.993	326363		integer	-1	0	1	3
Life history	age_cancer	Age at cancer diagnosis	40008	57.75	11.44	60322		integer	1	0	0	0
Life history	age_death	Age at death	40007	70.316	7.34	25030		integer	1	1	0	0
Life history	age_end_education	Educational attainment	845/6138	16.648	2.195	220195		integer	0	1	1	3
Reproductive	age_first_birth	Age at first live birth	2754/3872	25.369	4.541	119786		integer	0	1	0	0
Life history	age_glasses	Age started wearing glasses	2217	31.82	16.972	284466		integer	0	1	0	0
Reproductive	age_last_birth	Age at last live birth	2764/3872	30.137	4.807	119625		integer	0	1	0	0
Life history	age2	Age (data field 21003) squared		3299.48	887.559	326363		integer	-1	0	1	0
Renal	AKI	Acute kidney injury				295057	5946	factor	1	1	3	0
Hepatic	albumin	Albumin	30600	45.248	2.602	286525		continuous	0	1	0	0
Lifestyle	alcool_01_bc	Average weekly beer plus cider intake	1588	2.95	5.428	235807		continuous	1	1	0	0
Lifestyle	alcool_02_cw	Avg. weekly champagne or white wine intake	1578	2.652	4.617	235287		continuous	1	1	0	0
Lifestyle	alcool_03_fw	Average weekly fortified wine intake	1608	0.237	1.264	235739		continuous	1	1	0	0
Lifestyle	alcool_04_o	Avg. weekly intake of other alcoholic drinks	5364	0.032	0.489	102795		continuous	1	1	0	0
Lifestyle	alcool_05_rw	Average weekly red wine intake	1568	3.856	5.479	235427		continuous	1	1	0	0
Lifestyle	alcool_06_s	Average weekly spirits intake	1598	1.841	5.228	235087		continuous	1	1	0	0
Lifestyle	alcool_frq	Alcohol intake frequency	1558			304850		factor	1	1	2	0
Lifestyle	alcool_weekly	Weekly alcohol intake in units	1588/1578/1608/5364/1568/1598	11.55	10.084	236544		continuous	1	1	0	0
Hepatic	ALP	Alkaline phosphatase	30610	83.657	26.452	234067		continuous	0	1	1	0
Hepatic	ALT	Alanine aminotransferase	30620	23.525	13.962	234540		continuous	0	1	1	0
Hematological	anaemia	Anemia, unspecified				89398	11174	factor	1	1	1	0
Cardiovascular	aneurysm	Vessel aneurysms				253840	2304	factor	1	1	0	0
Neuropsychiatric	apnea	Sleep apnea				297887	4292	factor	0	1	3	0
Serum Lipids	ApoA	Apolipoprotein A	30630	1.543	0.27	284850		continuous	0	1	0	0
Serum Lipids	ApoB	Apolipoprotein B	30640	1.035	0.238	310568		continuous	0	1	1	0
NA	array	Array				326363		factor	-1	0	1	0
Hepatic	AST	Aspartate aminotransferase	30650	26.201	10.583	310942		continuous	0	1	2	0
Pulmonary	asthma	Asthma				258768	23952	factor	0	1	0	0
Hematological	B12A	Vitamin B12 deficiency anemia				304248	875	factor	1	1	2	0
Life history	balding	Hair/balding pattern	2395			150203		factor	1	1	0	0
Cancer	BC	Breast cancer				129466	8953	factor	0	1	0	0
Lifestyle	beef	Beef intake	1369			325287		factor	1	1	1	0
Endocrine & Metabolic	bilirubin	Disorders of bilirubin metabolism				302823	397	factor	1	0	3	0
Hepatic	bilirubin_umolL	Total bilirubin	30840	9.14	4.426	310801		continuous	0	1	2	0
Neuropsychiatric	bipolar	Bipolar disease				289589	958	factor	0	1	0	0
Reproductive	birth_weight_first_child	Birth weight of first child	2744	7.026	1.199	140852		continuous	0	1	0	0
Anthropometric	birthweight	Birth weight	20022	3.324	0.662	189036		continuous	0	1	0	0
Cancer	blood_cancer	Blood cancer		0.019	0.135	236414	4376	factor	0	0		0
Musculoskeletal & Connective	BMD	Heel bone mineral density (BMD)	3148	0.542	0.136	188259		continuous	1	1	0	0
Anthropometric	BMI	Body mass index (BMI)	21001	27.404	4.748	325360		continuous	0	1	1	0
Endocrine & Metabolic	BMR	Basal metabolic rate	23105	6644.95	1367.83	320842		continuous	0	1	1	0
Anthropometric	body_fat_mass	Whole body fat mass	23100	24.86	9.486	320324		continuous	0	1	1	0
Endocrine & Metabolic	Ca	Calcium	30680	2.381	0.093	286418		continuous	1	1	0	0
Cardiovascular	cardiomyopathies	Cardiomyopathies				195759	1219	factor	1	1	0	0
Other diseases	cataract	Cataract				312773	21392	factor	0	1	1	0
Other diseases	celiac	Celiac disease				265049	1697	factor	0	1	0	0
Lifestyle	cheese	Cheese intake	1408			318767		factor	1	1	1	0
Gastrointestinal	cholelithiasis	Cholelithiasis				319436	13103	factor	0	1	1	0
Serum Lipids	cholest_medication	Cholesterol medication	6177/6153			324447		factor	1	0	1	0
Serum Lipids	cholesterol	Cholesterol	30690	5.715	1.141	312059		continuous	0	1	1	0
Hepatic	cirrhosis	Cirrhosis				315074	869	factor	0	1	1	0
Renal	CKD	Chronic kidney disease				294778	5667	factor	0	1	3	0
Lifestyle	coffee	Coffee intake	1498	2.196	2.116	304092		continuous	1	1	2	0
Lifestyle	computer_games	Plays computer games	2237			326207		factor	1	1	1	0
Cardiovascular	conduction	Heart conduction defects				221565	27025	factor	1	1	0	0
Pulmonary	COPD	Chronic obstructive pulmonary disease				281242	8728	factor	0	1	0	0
Ophthalmological	cornea	Corneal diseases				292146	765	factor	1	0	0	0
Musculoskeletal & Connective	Cr	Creatinine	30700	72.436	17.863	311906		continuous	1	1	1	0
Cancer	CRC	Colorectal cancer				236227	4130	factor	0	1	0	0
Cardiovascular	CRP	C-reactive protein	30710	2.587	4.34	311407		continuous	0	1	2	0
Renal	cystatinC	Cystatin C	30720	0.909	0.172	312038		continuous	0	1	1	3
Neuropsychiatric	depression	Depression				289258	627	factor	0	1	0	0
Cardiovascular	diastolic_BP	Diastolic blood pressure (automated)	4079	82.178	10.046	308208		continuous	0	1	2	0
Life history	DiseaseBurden	Disease burden				326363		integer	1	0	1	1
Pulmonary	emphysema	Emphysema				274347	1833	factor	1	1	0	0
Reproductive	endometriosis	Endometriosis				138574	3209	factor	0	1	0	0
Hematological	eosinophil_count	Eosinophill count	30150	0.174	0.135	316966		continuous	0	1	1	2
Neuropsychiatric	epilepsy	Epilepsy				299890	3348	factor	0	1	3	0
Life history	facial_hair	Relative age of first facial hair	2375			146438		factor	1	1	0	0
Life history	father_age_at_birth	Father's age at birth		28.452	4.732	73086		integer	1	0	0	0
Life history	father_age_death	Father's age at death	1807	70.646	12.928	246933		integer	1	1	0	0
Neuropsychiatric	fluid_intelligence	Fluid intelligence score	20016	6.235	2.086	121460		continuous	1	1	0	0
Lifestyle	fruit	Fresh fruit intake	1309	2.246	1.523	315535		continuous	1	1	1	0
Pulmonary	FVC	Forced vital capacity (FVC)	3062	3.63	1.006	299586		continuous	1	1	3	0
Hepatic	GGT	Gamma glutamyltransferase	30730	37.35	41.691	311906		continuous	0	1	2	0
Ophthalmological	glasses	Wears glasses or contact lenses	2207			326096		factor	0	1	1	0
Ophthalmological	glaucoma	Primary open angle glaucoma				292556	1175	factor	0	1	0	0
Endocrine & Metabolic	glucose	Glucose	30740	5.119	1.202	286238		continuous	0	1	0	0
Musculoskeletal & Connective	gout	Gout				249253	3468	factor	0	1	0	0
Reproductive	had_menopause	Had menopause	2724			147077		factor	1	0	0	0
Musculoskeletal & Connective	hand_grip_avg	Average grip strenght	46/47	30.726	10.966	324491		continuous	0	1	1	0
Endocrine & Metabolic	HbA1c	Glycated haemoglobin (HbA1c)	30750	35.967	6.493	312117		continuous	0	1	2	0
Serum Lipids	HDL	HDL cholesterol	30760	1.453	0.382	286407		continuous	0	1	0	0
Neuropsychiatric	headaches	Headaches				300538	3156	factor	1	1	3	0
Cardiovascular	heart_rate	Pulse rate, automated reading	102	69.306	11.221	308208		continuous	0	1	2	0
Anthropometric	height	Standing height	50	168.815	9.246	325693		continuous	0	1	1	0
Gastrointestinal	hernia	Groin (inguinal/femoral) hernias				293575	14828	factor	0	1	3	0
Anthropometric	hip_cir	Hip circumference	49	103.446	9.126	325805		continuous	0	1	1	0
Lifestyle	household_income	Avg. total household income before tax	738			281358		factor	1	1	0	0
Cardiovascular	HTN_essential	Essential/primary hypertension				267125	72585	factor	0	1	0	0
Endocrine & Metabolic	hyperthyroidism	Hyperthyroidism				302744	1731	factor	0	1	3	0
Endocrine & Metabolic	hypothyroidism	Hypothyroidism				314481	13468	factor	0	1	1	0
Gastrointestinal	IBD	Inflammatory bowel disease				249661	3958	factor	0	1	0	0
Hematological	IDA	Iron deficiency anemia				311388	8015	factor	1	1	1	0
Endocrine & Metabolic	IGF1	IGF-1	30770	21.396	5.646	310441		continuous	0	1	1	3
Cardiovascular	IHD	Ischemic heart disease				317020	27856	factor	0	1	1	1
Neuropsychiatric	insomia	Sleeplessness / insomnia	1200			326133		factor	1	1	1	0
Cancer	KC	Kidney cancer				233082	985	factor	0	1	0	0
Renal	KS	Kidney stones				294003	4892	factor	0	1	3	0
Serum Lipids	LDL	LDL direct	30780	3.57	0.868	311506		continuous	0	1	1	1
Lifestyle	light_smoker	Light smokers	2644			87567		factor	1	1	0	0
Serum Lipids	lipid	Disorders of lipid metabolism				219857	33982	factor	1	1	0	0
Serum Lipids	LPA	Lipoprotein A	30790	44.152	49.53	248778		continuous	0	1	0	0
Hematological	lymphocyte_count	Lymphocyte count	30120	1.95	1.135	316966		continuous	0	1	1	3
Hematological	MCH	Mean corpuscular haemoglobin	30050	31.549	1.815	317507		continuous	0	1	1	3
Reproductive	menarche	Age when periods started (menarche)	2714	12.947	1.601	170413		integer	0	1	0	0
Reproductive	menopause	Age at menopause	3581	49.736	5.117	103518		integer	0	1	0	0
Reproductive	menstruation	Disorders of menstruation				149486	10533	factor	1	1	0	0
Endocrine & Metabolic	mineral	Disorders of mineral metabolism				324377	2376	factor	1	1	1	0
Lifestyle	mobile_phone	Length of mobile phone use	1110			322461		factor	1	1	1	0
Hematological	monocyte_count	Monocyte count	30130	0.478	0.222	316966		continuous	0	1	1	3
Life history	mother_age_at_birth	Mother's age at birth	1845/21003	26.799	4.758	126398		integer	1	0	0	0
Life history	mother_age_death	Mother's age at death	3526	74.434	13.133	202209		integer	1	1	0	0
Neuropsychiatric	MS	Multiple sclerosis				297696	1154	factor	0	1	3	0
Reproductive	nb_birth	Number of live births	2734	1.807	1.158	175090		integer	1	1	0	0
Lifestyle	nb_cigarette_day	Number of cigarettes currently smoked daily	3456	15.712	8.384	22627		continuous	1	1	0	0
Neuropsychiatric	neuroticism	Neuroticism score	20127	4.104	3.254	265204		continuous	1	1	0	0
Hematological	neutrophil_count	Neutrophill count	30140	4.257	1.402	316966		continuous	0	1	1	0
Musculoskeletal & Connective	OA	Osteoarthritis				288675	42890	factor	0	1	0	0
Cancer	OC	Ovarian cancer				121402	889	factor	0	1	0	0
Endocrine & Metabolic	oestradiol	Oestradiol	30800	457.858	436.353	49567		continuous	0	1	0	0
Musculoskeletal & Connective	osteoporosis	Osteoporosis				307354	6836	factor	0	1	2	0
Cancer	PC	Prostate cancer				117459	5875	factor	0	1	0	0
Neuropsychiatric	PD	Parkinson disease				310374	1283	factor	1	1	1	0
Cardiovascular	PE	Pulmonary embolism				313823	3619	factor	1	1	1	0
Endocrine & Metabolic	phosphate	Phosphate	30810	1.159	0.16	286011		continuous	0	1	0	0
Lifestyle	physical_activity	Vigorous physical activity (days/week)	904	1.824	1.925	311584		continuous	1	1	1	0
Endocrine & Metabolic	pituitary	Pituitary gland diseases				325744	636	factor	1	0	1	0
Renal	PKD	Polycystic kidney disease				289492	381	factor	1	0	0	0
Hematological	platelet_count	Platelet count	30080	252.908	59.552	317510		continuous	0	1	1	0
Pulmonary	pneumonia	Pneumonia				312718	10316	factor	0	1	1	0
Life history	prox_lifespan	Proxied lifespan		72.209	11.013	272727		continuous	1	1		0
Other diseases	psoriasis	Psoriasis				303457	2196	factor	0	1	2	0
Musculoskeletal & Connective	RA	Rheumatoid arthritis				261485	15700	factor	0	1	0	0
Hematological	RBC_count	Red blood cell count	30010	4.514	0.407	317511		continuous	0	1	1	0
Neuropsychiatric	reaction_time	Reaction time	20023	556.702	112.452	324422		continuous	1	1	1	0
Reproductive	reproductive_lp	Reproductive lifespan		36.808	5.341	101456		continuous	1	1	0	0
Hematological	reticulocyte_count	Reticulocyte count	30250	0.061	0.038	312547		continuous	0	1	1	0
Lifestyle	risk_taking	Risk taking	2040			315345		factor	1	1	1	0
Hematological	sarcoidosis	Sarcoidosis				319395	484	factor	0	0	1	0
Musculoskeletal & Connective	scoliosis	Scoliosis				303343	1048	factor	1	0	3	0
Neuropsychiatric	SCZ	Schizophrenia				289132	501	factor	0	1	0	0
NA	sex	Sex		1.537	0.499	326363		factor	-1	0	1	3
Endocrine & Metabolic	SHBG	SHBG	30830	51.849	27.582	283818		continuous	0	1	0	0
Musculoskeletal & Connective	SLE	Systemic lupus erythematosus				272862	307	factor	0	1	0	0
Neuropsychiatric	sleep	Sleep disorders (other than apnea)				293932	337	factor	1	1	3	0
Lifestyle	sleep_duration	Sleep duration	1160	7.172	1.078	324697		continuous	1	1	1	0
Lifestyle	smoking_cessation	Smoking cessation				147523		factor	1	1	0	0
Lifestyle	smoking_status	Smoking status	20116			325233		factor	1	1	1	0
Cardiovascular	stroke_hemorrhagic	Hemorrhagic stroke				205899	1679	factor	1	0	0	0
Cardiovascular	stroke_ischemic	Ischemic stroke				206779	2559	factor	1	1	0	0
Lifestyle	sun_protection	Use of sun/uv protection	2267			326199		factor	1	1	1	0
Cardiovascular	systolic_BP	Systolic blood pressure (automated)	4080	138.301	18.507	308206		continuous	0	1	2	0
Endocrine & Metabolic	T1D	Type 1 diabetes mellitus				296704	2519	factor	0	1	3	0
Lifestyle	TDI	Townsend deprivation index	189	-1.57	2.933	325977		continuous	1	1	1	0
Endocrine & Metabolic	testosterone	Testosterone	30850	6.605	6.048	283411		continuous	0	1	0	0
Serum Lipids	TG	Triglycerides	30870	1.757	1.019	311807		continuous	0	1	1	0
Hepatic	total_protein	Total protein	30860	72.378	4.021	286210		continuous	0	1	0	0
Renal	urate	Urate	30880	309.745	80.204	311662		continuous	0	1	1	3
Renal	urea	Urea	30670	5.44	1.389	311856		continuous	0	1	1	0
Cardiovascular	valves	Valvular heart disease (non-rheumatic)				199612	5072	factor	1	1	0	0
Lifestyle	vegetable	Cooked vegetable intake	1289	2.726	1.752	317370		continuous	1	1	1	0
Endocrine & Metabolic	vitamin_D	Vitamin D	30890	49.765	20.9	298605		continuous	0	1	3	0
Anthropometric	waist_cir	Waist circumference	48	90.4	13.43	325845		continuous	0	1	1	0
Lifestyle	water_intake	Water intake	1528	2.75	2.159	302814		continuous	1	1	3	0
Hematological	WBC_count	White blood cell count	30000	6.899	2.033	317508		continuous	1	1	1	0
Anthropometric	weight	Weight	21002	78.316	15.868	325468		continuous	0	1	1	0
Anthropometric	WHR	Waist-to-hip ratio (WHR)		0.872	0.09	325774		continuous	0	1	1	2
Anthropometric	WHRadjBMI	WHR adjusted for BMI		0	0.057	325274		continuous	1	1	1	0
NA	Zadj_TS	Z-adjusted T/S log (Telomeres)	22192			326363		continuous	-1	1

## Sheet: Table S2
Table S2: Associations of traits with leukocyte telomere length: observational and Mendelian randomization estimates. This table delineates the association results between leukocyte telomere length (LTL) and listed traits (pheno). Category denotes the trait classification. Observational Data (obs) represents standard observational data, capturing metrics such as (beta_obs) for the standardized re…
		Observational						Mendelian randomization
		Linear regression			Blood count corrected linear regression				Forward inverse variance weighted					Forward MR Egger								Forward simple mode			Forward weighted median			Forward weighted mode			Forward MR-PRESSO				Forward MR-APSS				Forward IVW with replication LTL data						Forward MR Egger with replication LTL data
Category	pheno	beta_obs	se_obs	p_obs	beta_obs_bcor	se_obs_bcor	p_obs_bcor	nsnp_f	a_ivw_f	se_ivw_f	p_ivw_f	Q_ivw_f	Q_p_ivw_f	a_egger_f	se_egger_f	p_egger_f	Q_egger_f	Q_p_egger_f	I_egger_f	I_se_egger_f	I_p_egger_f	a_SMode_f	se_SMode_f	p_SMode_f	a_WMed_f	se_WMed_f	p_WMed_f	a_WMode_f	se_WMode_f	p_WMode_f	nsnp_presso_f	a_presso_f	se_presso_f	p_presso_f	nsnp_apss_f	a_apss_f	se_apss_f	p_apss_f	nsnp_rep_f	a_ivw_rep_f	se_ivw_rep_f	p_ivw_rep_f	Q_ivw_rep_f	Q_p_ivw_rep_f	a_egger_rep_f	se_egger_rep_f	p_egger_rep_f	Q_egger_rep_f	Q_p_egger_rep_f
Hematological	AA	-0.00818331	0.00181592	6.59522e-06	-0.00797711	0.00185589	1.72202e-05
Neuropsychiatric	AD	-0.00481126	0.00178506	0.00703311	-0.00473778	0.00182404	0.00939364	323	-0.0375409	0.00974699	0.000117378	519.946	1.65466e-11	-0.048169	0.0221982	0.0307437	519.486	1.41483e-11	0.00016229	0.00030446	0.594374	-0.0622774	0.034327	0.0705716	-0.0565507	0.0136172	3.28315e-05	-0.0577053	0.0176522	0.00119591	348	-0.033157	-0.0088164	0.000198699	360	-0.0130296	0.0155829	0.40307	15	-0.0757442	0.0155895	1.18169e-06	10.39	0.73315	-0.0788937	0.0482801	0.126213	10.3852	0.662168
Life history	age_cancer	0.0114142	0.00423194	0.00699544	0.0113356	0.00431779	0.00865891
Life history	age_death	-0.00625124	0.00665746	0.347749	-0.00957101	0.00679058	0.158715	313	-0.00787911	0.0421734	0.851797	343.117	0.108785
Life history	age_end_education	0.047049	0.00177031	1.8662e-155	0.0434792	0.00180923	1.70049e-127	254	0.0124006	0.0137383	0.366721	689.91	3.53081e-42
Reproductive	age_first_birth	0.0415521	0.00266966	1.40698e-54	0.0379671	0.0027302	6.21452e-44	311	0.0260324	0.0135125	0.0540369	439.564	1.72472e-06
Life history	age_glasses	-0.0070623	0.00189757	0.000197878	-0.00647934	0.00193821	0.000829059	314	0.0073934	0.00870541	0.395721	436.051	5.02508e-06
Reproductive	age_last_birth	0.0336455	0.00267208	2.46097e-36	0.0295645	0.00273261	2.86679e-27	311	0.020676	0.0127941	0.106082	393.525	0.000906163
Renal	AKI	-0.0108155	0.00185189	5.21783e-09	-0.00694696	0.00189262	0.000242078	335	-0.00301586	0.0229623	0.895507	325.816	0.615394
Hepatic	albumin	0.00746528	0.00188012	7.16954e-05	-0.000397971	0.00191687	0.83553	311	0.0502878	0.0128488	9.08468e-05	949.124	5.36115e-66	0.0575964	0.0289678	0.0476619	948.881	3.3142e-66	-0.000112193	0.000398396	0.778431	-0.0434221	0.0390219	0.266673	0.0175281	0.0134537	0.192628	-0.0116577	0.0237311	0.623604	328	0.0455274	0.0102936	1.32778e-05	356	0.0715573	0.0215378	0.00089245	15	0.0620602	0.026619	0.019731	45.5083	3.37245e-05	0.0299205	0.0850437	0.730607	44.9569	2.12763e-05
Lifestyle	alcool_01_bc	-0.0274024	0.00207946	1.21918e-39	-0.0218433	0.00212539	9.03112e-25	314	-0.0058457	0.00961128	0.543046	441.39	2.24875e-06
Lifestyle	alcool_02_cw	-0.00117088	0.00208405	0.574233	0.0010968	0.00212974	0.606561	314	0.000577318	0.00974426	0.952755	452.576	3.89207e-07
Lifestyle	alcool_03_fw	0.0110422	0.00208063	1.11454e-07	0.00986502	0.00212615	3.48862e-06	314	-0.0101914	0.00840998	0.225581	337.863	0.159859
Lifestyle	alcool_04_o	-0.0025715	0.00337172	0.445664	-0.001944	0.00348089	0.576519	314	-0.014512	0.014073	0.302451	293.337	0.78118
Lifestyle	alcool_05_rw	0.00513403	0.00208264	0.0136962	0.00622125	0.00212829	0.00346567	314	0.0204907	0.00959643	0.032741	439.204	3.13362e-06
Lifestyle	alcool_06_s	-0.0245863	0.00208309	3.85698e-32	-0.0210411	0.00212948	5.09541e-23	314	-0.0257379	0.00956311	0.00711579	435.572	5.39555e-06
Lifestyle	alcool_frq	0.00672925	0.00182212	0.000221591	0.00849765	0.0018622	5.03941e-06	314	0.00286979	0.0108048	0.790544	779.142	1.23374e-41
Lifestyle	alcool_weekly	-0.0249016	0.0020754	3.70225e-33	-0.0173813	0.0021213	2.54581e-16	257	0.00521443	0.0107861	0.628782	431.711	3.92497e-11
Hepatic	ALP	-0.00972106	0.00180404	7.11087e-08	-0.00958836	0.00183936	1.86049e-07	312	-0.0121985	0.0149515	0.414575	1410.97	1.67792e-139
Hepatic	ALT	-0.00425957	0.00180668	0.0183905	-0.00249531	0.00184209	0.175545	312	0.00667847	0.0134707	0.620051	1143.76	1.55161e-95
Hematological	anaemia	-0.00977041	0.00178761	4.61618e-08	-0.00730111	0.00182682	6.42696e-05	335	0.0401021	0.0184423	0.029671	399.016	0.00833151
Cardiovascular	aneurysm	-0.0136256	0.00199265	8.05347e-12	-0.0106351	0.00203704	1.78251e-07	333	-0.190245	0.0455825	2.9978e-05	346.753	0.277578	-0.0579722	0.104569	0.579685	344.698	0.290808	-0.00200756	0.00142886	0.160956	-0.473662	0.198275	0.0174565	-0.158555	0.0796285	0.0464606	-0.108666	0.110244	0.325005					357	-0.204573	0.0712951	0.0041128	15	-0.0290699	0.0996535	0.770508	16.3561	0.292115	-0.0972405	0.319701	0.765819	16.2925	0.233696
Neuropsychiatric	apnea	-0.00448117	0.00184354	0.0150685	-0.00288248	0.00188428	0.126079	247	-0.0124914	0.0167011	0.454496	318.038	0.00132703
Serum Lipids	ApoA	-0.00546876	0.0018856	0.00372871	-0.00887321	0.00192247	3.92255e-06	311	-0.0347049	0.0141096	0.0139063	1138.62	5.26676e-95
Serum Lipids	ApoB	0.0185596	0.00180659	9.38669e-25	0.0118331	0.00184195	1.32733e-10	313	0.00701977	0.0114842	0.541032	832.122	6.27283e-49
Hepatic	AST	-0.0231607	0.00180869	1.56749e-37	-0.0195252	0.00184391	3.38684e-26	313	-0.0824404	0.012464	3.73316e-11	981.293	2.93889e-70	-0.0792747	0.0281377	0.0051515	981.243	1.67911e-70	-4.85081e-05	0.000386404	0.900179	-0.111497	0.0399045	0.00552659	-0.0750561	0.0154989	1.28094e-06	-0.0890592	0.019666	8.46176e-06	306	-0.0751844	-0.0104392	4.6562e-12	355	-0.0750093	0.0186415	5.7272e-05	15	-0.0762127	0.0239872	0.00148694	40.2039	0.000237093	-0.15479	0.0735854	0.0554547	36.6183	0.000475389
Pulmonary	asthma	-0.0153215	0.00197659	9.11692e-15	-0.0119422	0.00202021	3.39717e-09	273	0.0021161	0.0117949	0.857617	792.841	2.1775e-52
Hematological	B12A	-0.0100387	0.00181407	3.13673e-08	-0.0102156	0.00185395	3.58786e-08	334	-0.20253	0.0604372	0.000804993	336.934	0.429502
Life history	balding	-0.0153947	0.00258711	2.67886e-09	-0.0170425	0.00263958	1.07503e-10	318	-0.0383216	0.013204	0.00370465	677.012	3.14073e-28
Cancer	BC	0.00792179	0.0027888	0.0045039	0.00854928	0.00285521	0.0027515	288	0.0444077	0.0144466	0.00211271	754.512	1.06521e-43
Lifestyle	beef	-0.0117901	0.00176554	2.42741e-11	-0.0108333	0.00180411	1.91783e-09	314	-0.00422862	0.00813388	0.603149	440.399	2.61481e-06
Endocrine & Metabolic	bilirubin	4.93942e-05	0.00182548	0.978413	-0.000466321	0.00186557	0.802618
Hepatic	bilirubin_umolL	0.0128956	0.00181006	1.04752e-12	0.00165087	0.00184532	0.370989	310	0.0207078	0.0112708	0.0661649	790.226	6.57632e-44
Neuropsychiatric	bipolar	-0.00633859	0.00186836	0.000692433	-0.0049947	0.00191007	0.00892501	262	-0.0467205	0.0153662	0.00236212	469.166	4.6334e-14
Reproductive	birth_weight_first_child	0.0128135	0.00269114	1.92477e-06	0.0111695	0.00275174	4.92991e-05	311	0.0269867	0.0130657	0.0388795	482.976	1.0761e-09
Anthropometric	birthweight	0.0145088	0.00231439	3.6429e-10	0.0140546	0.00236574	2.83958e-09	310	0.0351629	0.0129115	0.00646171	621.689	3.1957e-23
Musculoskeletal & Connective	BMD	0.00487465	0.00232354	0.0359121	0.00134048	0.00235973	0.569992	313	-0.0164894	0.015249	0.279542	884.399	3.40745e-56
Anthropometric	BMI	-0.0324265	0.00176498	2.39981e-75	-0.02714	0.00180386	3.85616e-51	311	-0.0108986	0.0142756	0.445198	1338.09	1.51574e-127
Endocrine & Metabolic	BMR	-0.00339706	0.0017773	0.0559593	-0.00105927	0.00181623	0.559743	311	0.0415048	0.0162327	0.0105621	1703.76	8.09389e-191
Anthropometric	body_fat_mass	-0.029223	0.0017786	1.22831e-60	-0.0258251	0.00181768	8.49373e-46	310	-0.00543129	0.0132141	0.681057	1122.3	1.0525e-92
Endocrine & Metabolic	Ca	0.000563932	0.00188123	0.764354	-0.00277283	0.00191789	0.148243	314	0.0343714	0.0112773	0.00230503	741.556	8.48427e-37
Cardiovascular	cardiomyopathies	0.00249474	0.00226856	0.271463	0.00390172	0.00232059	0.0926973	334	0.104779	0.0492078	0.0332274	296.383	0.92625
Other diseases	cataract	-0.00895858	0.00180074	6.52988e-07	-0.00709409	0.00184053	0.000116046	248	0.0025797	0.0117514	0.826243	395.805	5.47784e-09
Other diseases	celiac	-0.0110736	0.00194879	1.33027e-08	-0.0109489	0.00199184	3.86946e-08	241	0.169373	0.0476355	0.000377126	294.047	0.00983249
Lifestyle	cheese	0.0176008	0.00178287	5.54062e-23	0.015627	0.00182175	9.69429e-18	314	-0.00886943	0.00955893	0.353476	595.848	7.54254e-20
Gastrointestinal	cholelithiasis	-0.00490673	0.00178177	0.00589012	-0.00409231	0.00182082	0.0246082	335	0.0133188	0.0175189	0.447102	417.718	0.0012326
Serum Lipids	cholest_medication	-0.0160531	0.00176734	1.06013e-19	-0.00862882	0.0018061	1.77479e-06
Serum Lipids	cholesterol	0.0194965	0.00180238	2.88998e-27	0.0119925	0.00183784	6.79463e-11	310	-0.0109314	0.0111823	0.328288	781.117	1.06223e-42
Hepatic	cirrhosis	-0.011546	0.0017917	1.16393e-10	-0.00941702	0.00183118	2.71143e-07	245	0.0314702	0.0252086	0.211889	258.619	0.248562
Renal	CKD	-0.0123061	0.00185171	3.0208e-11	-0.00857805	0.00189258	5.83212e-06	287	-0.0282845	0.00803936	0.000434401	408.955	2.38973e-06
Lifestyle	coffee	-0.0110895	0.0018274	1.29274e-09	-0.00859558	0.00186757	4.17522e-06	314	0.00486347	0.00796807	0.541617	393.114	0.00139651
Lifestyle	computer_games	-0.00375302	0.00176313	0.0332869	-0.00220913	0.0018017	0.220148	314	-0.0164422	0.00929886	0.0770289	577.24	6.1752e-18
Cardiovascular	conduction	-0.0091863	0.0021372	1.72191e-05	-0.00553922	0.00218514	0.0112471	329	0.0204867	0.0120082	0.087996	667.902	2.05922e-25
Pulmonary	COPD	-0.0250367	0.00189674	9.03518e-40	-0.0204947	0.001938	3.92995e-26	311	-0.0365434	0.0146148	0.0124044	380.097	0.0039831
Ophthalmological	cornea	-0.00445222	0.0018648	0.0169637	-0.00418806	0.0019051	0.027926
Musculoskeletal & Connective	Cr	-0.00994636	0.00180407	3.52502e-08	-0.0092839	0.00183934	4.48132e-07	314	0.0109857	0.00876241	0.209941	498.346	1.20947e-10
Cancer	CRC	0.00310524	0.00205374	0.130536	0.00335425	0.00209916	0.110066	275	0.0197468	0.0074971	0.00844038	317.499	0.0362321
Cardiovascular	CRP	-0.0240674	0.00180994	2.46074e-40	-0.0171405	0.00184565	1.59735e-20	312	-0.0323958	0.0134283	0.015843	1135.62	3.02458e-94
Renal	cystatinC	-0.0331421	0.00180343	2.1935e-75	-0.028377	0.00183901	1.07008e-53	307	-0.0220776	0.0130334	0.0902788	1044.35	2.30066e-81
Neuropsychiatric	depression	-0.00598819	0.00186874	0.00135364	-0.00505061	0.00191038	0.00819936	271	-0.00230951	0.00852763	0.786525	468.826	6.86246e-13
Cardiovascular	diastolic_BP	0.00245758	0.00181283	0.175208	-0.00564435	0.00185288	0.00231733	311	0.0365719	0.0145501	0.0119534	1312.75	2.55531e-123
Life history	DiseaseBurden	-0.0269472	0.00176419	1.17885e-52	-0.020573	0.00180309	3.78583e-30
Pulmonary	emphysema	-0.0133574	0.0019197	3.45817e-12	-0.0105378	0.00196161	7.79234e-08	335	-0.114791	0.0407615	0.00486014	312.673	0.793175
Reproductive	endometriosis	0.00126643	0.00271038	0.640321	0.00139797	0.00277367	0.614251	286	-0.0580262	0.019095	0.00237511	290.574	0.397484
Hematological	eosinophil_count	-0.0351117	0.0017902	1.34117e-85	-0.00486524	0.00180385	0.00699395	309	-0.104966	0.0139328	4.93055e-14	1226.95	8.44581e-110	-0.159633	0.0312122	5.55168e-07	1211.86	1.21233e-107	0.000840742	0.000430031	0.0514818	-0.0799271	0.036635	0.0298864	-0.105685	0.013557	6.41211e-15	-0.111894	0.0222903	8.76506e-07	292	-0.0802487	-0.0107324	8.98741e-13	352	-0.0793212	0.0257165	0.0020393	15	-0.147321	0.0253548	6.23295e-09	45.8181	3.00224e-05	-0.268277	0.0733885	0.00290622	37.1517	0.000392216
Neuropsychiatric	epilepsy	-0.00441616	0.00183658	0.0161929	-0.00244054	0.00187664	0.193437	185	0.0165151	0.0252435	0.512963	294.521	4.14011e-07
Life history	facial_hair	0.00809355	0.00261961	0.00200464	0.00738019	0.00267293	0.00576171	314	0.0302828	0.0142285	0.0333102	604.809	8.56896e-21
Life history	father_age_at_birth	0.0940535	0.00367163	4.41922e-144	0.0923567	0.00376124	1.4188e-132
Life history	father_age_death	0.0292605	0.00205747	7.03281e-46	0.02699	0.00210128	9.5115e-38	314	-0.000439131	0.0114276	0.969347	643.25	5.25948e-25
Neuropsychiatric	fluid_intelligence	0.0303894	0.00288492	6.19035e-26	0.0288995	0.00297669	2.82716e-22	311	-0.0170723	0.0153501	0.266054	503.399	2.18097e-11
Lifestyle	fruit	0.0139918	0.00179448	6.3522e-15	0.0126716	0.0018338	4.85661e-12	257	0.00399024	0.00960444	0.677807	331.076	0.0010753
Pulmonary	FVC	0.0192885	0.0018382	9.38731e-26	0.0149118	0.00187786	2.01546e-15	314	0.0724874	0.015553	3.15164e-06	1218.83	5.4876e-107	0.0684042	0.0351208	0.0523495	1218.77	2.83997e-107	6.25075e-05	0.000481873	0.896873	0.0655649	0.0401436	0.10342	0.062553	0.016078	9.99971e-05	0.0720765	0.018568	0.000126498	313	0.0737245	0.0123491	6.44762e-09	355	0.0721346	0.0261842	0.0058712	15	0.0880674	0.0343259	0.010299	65.3702	1.31383e-08	0.115676	0.11004	0.312304	65.0187	6.54154e-09
Hepatic	GGT	-0.0198296	0.00180828	5.63605e-28	-0.0144304	0.00184396	5.06127e-15	312	-0.0196686	0.0122142	0.107332	941.465	1.24282e-64
Ophthalmological	glasses	0.00110593	0.00176351	0.530583	0.00123985	0.00180206	0.491442	314	0.00156591	0.00711638	0.825838	337.945	0.159104
Ophthalmological	glaucoma	0.00116608	0.00185942	0.530583	0.00125407	0.00190063	0.509372	311	0.0320995	0.015927	0.043862	574.034	5.10835e-18
Endocrine & Metabolic	glucose	-0.00500797	0.00188819	0.00799598	-0.00309013	0.00192505	0.108447	314	0.0204344	0.0108349	0.059297	683.995	9.95084e-30
Musculoskeletal & Connective	gout	-0.0153799	0.00201231	2.13133e-14	-0.010982	0.00205773	9.46007e-08	331	0.0330929	0.0390563	0.396821	338.151	0.366703
Reproductive	had_menopause	-0.00249215	0.00263024	0.343387	-0.00288988	0.00269215	0.283071
Musculoskeletal & Connective	hand_grip_avg	0.00945581	0.00176739	8.79416e-08	0.00744392	0.00180613	3.76537e-05	314	0.0310106	0.0104007	0.00286765	719.969	4.26997e-34
Endocrine & Metabolic	HbA1c	-0.0147956	0.00180709	2.67678e-16	-0.00488629	0.00184525	0.0080965	307	-0.0066347	0.0162092	0.682307	1619.46	2.38929e-177
Serum Lipids	HDL	-0.000458246	0.00188078	0.807504	-0.0046799	0.00191752	0.0146638	306	-0.053743	0.0137025	8.77742e-05	1053.25	5.22773e-83	-0.0471879	0.030838	0.127011	1053.05	3.00477e-83	-0.000101091	0.000425885	0.812532	0.00220319	0.0400371	0.956152	-0.0411392	0.0151117	0.00648201	-0.0463428	0.0204901	0.0244184	297	-0.0185445	-0.0113749	0.104101	350	-0.0466051	0.0221229	0.035149	15	-0.047181	0.0322331	0.143264	66.6998	7.59429e-09	-0.130212	0.100712	0.218545	63.0214	1.50472e-08
Neuropsychiatric	headaches	0.00102685	0.00183493	0.575744	0.00196325	0.00187551	0.295203	334	-0.00693198	0.0347756	0.842001	356.136	0.183469
Cardiovascular	heart_rate	-0.0167688	0.00181285	2.25954e-20	-0.0188278	0.00185287	2.97438e-24	314	0.00027378	0.0119183	0.981673	893.965	2.55039e-57
Anthropometric	height	0.0179794	0.00176421	2.18933e-24	0.0157575	0.00180289	2.34041e-18	304	0.0619765	0.0176545	0.000447219	1973.59	1.98249e-242
Gastrointestinal	hernia	-0.000402656	0.00185676	0.828318	-0.00202386	0.00189721	0.286084	335	-0.020152	0.0164528	0.220636	395.513	0.0115051
Anthropometric	hip_cir	-0.0194637	0.0017647	2.78656e-28	-0.0166324	0.00180346	2.9202e-20	313	-0.00472942	0.0143034	0.740908	1357.51	3.69332e-130
Lifestyle	household_income	0.025337	0.00189714	1.1341e-40	0.0229719	0.00193833	2.15641e-32	313	0.00247101	0.0105407	0.814655	636.622	2.03414e-24
Cardiovascular	HTN_essential	-0.00935318	0.00194842	1.58449e-06	-0.00494946	0.00199185	0.0129609	334	0.0422022	0.0128201	0.000995218	996.488	2.35908e-67
Endocrine & Metabolic	hyperthyroidism	-0.00312134	0.00182949	0.0879861	-0.00374184	0.00186977	0.0453689	335	-0.0557529	0.016385	0.000667298	377.927	0.0488755
Endocrine & Metabolic	hypothyroidism	-0.0119064	0.00179589	3.36625e-11	-0.0109737	0.0018351	2.23534e-09	321	-0.168715	0.0491614	0.000599458	424.396	8.05146e-05
Gastrointestinal	IBD	-0.00150767	0.00200783	0.452714	-0.00150194	0.00205216	0.464243	276	0.0213032	0.0255483	0.404373	567.72	1.66184e-22
Hematological	IDA	-0.00639022	0.00179486	0.000370493	-0.00558909	0.00183439	0.00231286	335	0.0266863	0.0208133	0.199782	369.797	0.0862811
Endocrine & Metabolic	IGF1	0.035618	0.00180631	1.68606e-86	0.0270335	0.00184208	9.62087e-49	310	0.0891464	0.014559	9.17681e-10	1318.74	1.24496e-124	0.133407	0.0327388	5.86292e-05	1309.06	2.4595e-123	-0.000680203	0.000450877	0.132421	0.127717	0.0301973	3.09044e-05	0.106472	0.0136366	5.81829e-15	0.116568	0.0148788	7.63576e-14	296	0.105655	0.0108571	1.36598e-19	350	0.137175	0.0254124	6.7401e-08	15	0.115332	0.0229443	4.99211e-07	36.7247	0.000811929	0.127943	0.0736589	0.106013	36.6325	0.000472955
Cardiovascular	IHD	-0.02393	0.00178649	6.64282e-41	-0.017957	0.00182581	8.01383e-23	272	-0.0636776	0.0101453	3.46165e-10	567.253	4.25979e-23	-0.0393758	0.022451	0.0805895	564.178	6.60446e-23	-0.000381616	0.000314574	0.226144	-0.0453252	0.0308195	0.142541	-0.0466248	0.0128142	0.00027421	-0.041575	0.0154245	0.00747056	294	-0.0477527	-0.00913061	3.23208e-07	357	-0.064444	0.0157771	4.4143e-05	15	-0.0587169	0.0141761	3.44331e-05	15.5909	0.33899	-0.0854394	0.0448893	0.0793729	15.1305	0.299279
Neuropsychiatric	insomia	-0.010037	0.0017633	1.25562e-08	-0.00941167	0.00180186	1.75866e-07	257	-0.00920181	0.0113339	0.416859	477.408	1.46879e-15
Cancer	KC	0.00807189	0.00206629	9.36811e-05	0.00829092	0.00211207	8.65782e-05	275	0.0477561	0.00777332	8.0678e-10	339.32	0.00435733	0.0629555	0.0176147	0.0004155	338.174	0.00437317	-0.000233251	0.000242562	0.337095	0.0526635	0.0276415	0.0577961	0.0698104	0.0127674	4.5552e-08	0.0722485	0.0150097	2.45504e-06	302	0.058198	0.00695117	2.16069e-15	354	0.0444527	0.0106432	2.9585e-05	15	0.0665785	0.0131523	4.14651e-07	13.8076	0.464138	0.115497	0.040653	0.0138935	12.1904	0.512096
Renal	KS	0.00365455	0.00185291	0.0485723	0.00382144	0.00189377	0.0436022	263	0.0818619	0.0323177	0.0113079	364.578	2.78803e-05
Serum Lipids	LDL	0.0223025	0.00180382	4.17026e-35	0.0137373	0.0018394	8.1435e-14	310	-0.0031942	0.0101675	0.753401	644.545	8.58791e-26
Lifestyle	light_smoker	-0.0117673	0.00338984	0.000518132	-0.00650872	0.00346973	0.0606785	314	0.0309526	0.0143142	0.0305894	367.796	0.0178549
Serum Lipids	lipid	-0.0186061	0.00214562	4.28606e-18	-0.0122324	0.00219417	2.47893e-08	334	-0.0166784	0.0128677	0.194926	544.328	2.09848e-12
Serum Lipids	LPA	0.00366045	0.00201872	0.0697937	0.00352393	0.00205867	0.0869432	314	-0.00221765	0.00801998	0.782152	325.943	0.295669
Hematological	lymphocyte_count	-0.0583268	0.00178601	1.55686e-233	-0.00476477	0.00180147	0.00817102	309	-0.0661002	0.0151811	1.33604e-05	1456.64	2.69014e-148	-0.0461472	0.0341958	0.178172	1454.63	2.72977e-148	-0.000306866	0.000471137	0.515321	-0.0446197	0.0323893	0.169325	-0.0430614	0.01534	0.00499849	-0.0335088	0.0166234	0.0446929	282	-0.0605476	-0.0118597	6.09687e-07	348	-0.0380804	0.0255025	0.13538	15	-0.031508	0.0231965	0.174366	38.3497	0.000459327	-0.027308	0.0745523	0.720039	38.3393	0.000254724
Hematological	MCH	-0.0540032	0.0017862	1.67939e-200	-0.0271273	0.00180229	3.51834e-51	304	-0.195133	0.0191535	2.2463e-24	2259.68	1.02719e-295	-0.239131	0.0429174	5.58228e-08	2249.91	2.59688e-294	0.000679036	0.000592821	0.252937	-0.198805	0.0415628	2.69745e-06	-0.202695	0.0175966	1.05859e-30	-0.224097	0.0206298	1.96442e-23	271	-0.177968	-0.0131838	4.38772e-32	340	-0.176553	0.0335427	1.4132e-07	15	-0.233402	0.0521265	7.54833e-06	193.998	9.21627e-34	-0.505495	0.147366	0.00447509	150.066	1.99906e-25
Reproductive	menarche	0.00387505	0.00244835	0.113487	0.00343481	0.0025052	0.170354	314	0.0142176	0.0139522	0.308192	679.419	3.47244e-29
Reproductive	menopause	0.0261937	0.00317229	1.51165e-16	0.022107	0.00324547	9.70672e-12	310	-0.0181426	0.0198272	0.360173	796.484	9.61161e-45
Reproductive	menstruation	0.0112308	0.0026128	1.72161e-05	0.0100405	0.00267404	0.000173546	321	0.0949583	0.024702	0.000120971	480.398	1.5335e-08	0.116034	0.0564739	0.0407273	480.139	1.29863e-08	-0.000319969	0.000770779	0.67833	-0.0535571	0.117481	0.648786	0.087403	0.0373314	0.019218	0.040655	0.0833523	0.626062					359	0.141756	0.0387598	0.00025489	15	0.127317	0.0680273	0.0612682	38.7892	0.000393101	0.41578	0.201666	0.0598172	32.9924	0.00170847
Endocrine & Metabolic	mineral	-0.00649963	0.00176717	0.000235125	-0.00506909	0.00180582	0.00499961	334	-0.0286996	0.0361263	0.426949	288.587	0.96229
Lifestyle	mobile_phone	-0.00592024	0.00177297	0.000840389	-0.00388271	0.00181168	0.0321013	314	0.00577999	0.00857597	0.500327	485.265	1.39826e-09
Hematological	monocyte_count	-0.0398195	0.00178827	9.39213e-110	-0.00759897	0.00180224	2.48304e-05	305	-0.0661617	0.0142785	3.59251e-06	1258.41	3.47118e-116	-0.0506331	0.0320392	0.11507	1257.19	2.70162e-116	-0.00023935	0.000441956	0.588513	-0.0539182	0.0343924	0.117983	-0.0587341	0.0134788	1.31544e-05	-0.0639938	0.0208786	0.00237162	284	-0.0523891	-0.0109874	2.98001e-06	347	-0.0550353	0.0284818	0.053323	15	-0.0297701	0.0254211	0.241568	46.058	2.74319e-05	-0.0559019	0.0813535	0.504064	45.6535	1.62738e-05
Life history	mother_age_at_birth	0.0879559	0.00279973	8.54272e-216	0.086734	0.00286157	4.89492e-201
Life history	mother_age_death	0.029079	0.00229995	1.25984e-36	0.0267929	0.00234982	4.17789e-30	314	-0.0230956	0.0104953	0.0277664	435.381	5.55021e-06
Neuropsychiatric	MS	0.00546654	0.00184252	0.00300862	0.00569783	0.0018827	0.00247491	246	0.0737092	0.0212485	0.00052257	617.809	4.19602e-34
Reproductive	nb_birth	-0.0140226	0.00241464	6.35896e-09	-0.0139617	0.00247079	1.60064e-08	314	-0.000928851	0.0106452	0.930469	406.647	0.000280587
Lifestyle	nb_cigarette_day	-0.023317	0.00676041	0.000563603	-0.0166207	0.00692061	0.0163308	314	-0.0125571	0.0258342	0.62692	294.569	0.765728
Neuropsychiatric	neuroticism	-0.00957359	0.00195549	9.79877e-07	-0.00840738	0.00199893	2.60091e-05	314	0.00714779	0.00974747	0.463377	515.074	4.55127e-12
Hematological	neutrophil_count	-0.01835	0.00178931	1.13013e-24	-0.000763628	0.00180225	0.671779	309	0.0674468	0.0159181	2.26414e-05	1600.33	2.93791e-173	0.105385	0.0357641	0.00345832	1593.06	2.44344e-172	-0.000583389	0.000492564	0.237174	-0.00073331	0.0395941	0.985235	0.0713542	0.0151339	2.41893e-06	0.0426696	0.0193826	0.0284462	286	0.0736314	0.0121636	4.45842e-09	347	0.0663851	0.0287846	0.021095	15	0.117453	0.047814	0.0140315	162.94	1.81761e-27	0.342641	0.138805	0.0282134	132.902	5.52348e-22
Musculoskeletal & Connective	OA	-0.0174675	0.00187152	1.03268e-20	-0.0153409	0.0019135	1.0863e-15	310	-0.00710438	0.00655198	0.278227	627.602	7.04274e-24
Cancer	OC	0.000768327	0.00287553	0.78932	4.1746e-05	0.00294384	0.988686	306	0.0740432	0.0195994	0.000158202	423.863	7.59344e-06	0.101145	0.044186	0.02276	423.21	7.02699e-06	-0.000414788	0.000605949	0.494165	0.120238	0.0795849	0.131872	0.0561423	0.0289625	0.052569	0.00511246	0.0735459	0.944626	336	0.0373151	0.0182331	0.0414816	359	0.0656907	0.0266064	0.01355	15	0.112527	0.0641461	0.0793919	52.6967	2.14229e-06	0.258192	0.201723	0.222937	50.4382	2.50712e-06
Endocrine & Metabolic	oestradiol	0.00116705	0.00455755	0.797899	0.00284755	0.00464939	0.540239	314	0.016087	0.0181644	0.375813	332.683	0.212641
Musculoskeletal & Connective	osteoporosis	-0.011112	0.00181294	8.83927e-10	-0.0100587	0.00185277	5.67131e-08	335	-0.0604069	0.0301604	0.0451932	381.925	0.0361013
Cancer	PC	0.0288997	0.00289886	2.1212e-23	0.0269261	0.00295738	8.7868e-20	212	0.0796202	0.0224747	0.00039612	530.573	1.81397e-29
Neuropsychiatric	PD	-0.00299236	0.00180579	0.0975009	-0.00310927	0.00184528	0.0919922	309	0.0304358	0.0139716	0.0293753	362.5	0.0176557
Cardiovascular	PE	-0.00421562	0.00179504	0.0188507	-0.00388114	0.00183443	0.0343691	333	-0.00947666	0.0319822	0.766993	392.405	0.012516
Endocrine & Metabolic	phosphate	0.00316263	0.00188211	0.0928878	0.0137648	0.00191867	7.29644e-13	313	0.0189694	0.0117274	0.105763	796.294	4.23076e-44
Lifestyle	physical_activity	0.00676656	0.00180295	0.000174733	0.00557958	0.00184224	0.00245636	257	0.00288202	0.0105106	0.78393	393.554	6.86276e-08
Endocrine & Metabolic	pituitary	0.000375009	0.00176404	0.83165	0.000492313	0.00180262	0.784769
Renal	PKD	-0.00226651	0.00186688	0.224724	-0.00150514	0.00190801	0.430199
Hematological	platelet_count	0.00550434	0.00178763	0.0020762	0.000844304	0.00180182	0.639368	308	0.0964178	0.0183637	1.51721e-07	2121.6	3.68342e-268	0.14619	0.0411833	0.000446226	2109.05	3.02281e-266	-0.000765907	0.000567441	0.178092	0.0432409	0.0395192	0.274736	0.0814709	0.0159394	3.19949e-07	0.0763814	0.0204145	0.000218248	288	0.0998135	0.0122499	1.14982e-14	343	0.0826169	0.0314937	0.0087088	15	0.163474	0.0512873	0.00143549	187.803	1.6832e-32	0.416407	0.147255	0.0142506	149.84	2.21985e-25
Pulmonary	pneumonia	-0.0155821	0.00179891	4.65895e-18	-0.0121876	0.00183874	3.4039e-11	297	-0.00051822	0.00946356	0.95633	307.326	0.313121
Life history	prox_lifespan	0.0301682	0.00195186	7.23861e-54	0.0277354	0.00199331	5.38769e-44
Other diseases	psoriasis	-0.00874523	0.00182629	1.68091e-06	-0.00778298	0.00186653	3.0503e-05	298	-0.0024685	0.0223128	0.911908	318.682	0.185113
Musculoskeletal & Connective	RA	-0.0185816	0.00196746	3.59987e-21	-0.0155716	0.00201108	9.7533e-15	328	-0.0872935	0.0217804	6.12609e-05	457.512	2.39172e-06	-0.131631	0.0454262	0.00401369	455.783	2.59716e-06	0.000740273	0.000665658	0.266918	-0.146011	0.0793992	0.0668302	-0.115729	0.0324504	0.000362033	-0.126668	0.0376556	0.00085996	346	-0.104662	-0.021739	2.21179e-06	354	-0.0609136	0.0323839	0.059974	15	-0.11259	0.0398338	0.004706	19.4919	0.146993	-0.173022	0.125371	0.190834	19.1096	0.119745
Hematological	RBC_count	0.038875	0.00178592	5.64273e-105	0.000790224	0.00180139	0.660897	305	0.140383	0.0181301	9.70588e-15	2036.52	1.24806e-253	0.209397	0.0404954	4.24114e-07	2012.44	1.35929e-249	-0.00106457	0.000559156	0.057872	0.0973038	0.0489052	0.0475263	0.163225	0.0152678	1.12415e-26	0.166869	0.0211648	5.71394e-14	281	0.157813	0.0128973	7.24074e-28	341	0.141414	0.0332775	2.1423e-05	15	0.181213	0.0454558	6.70347e-05	147.524	2.24665e-24	0.46077	0.120986	0.00217213	101.148	9.93608e-16
Neuropsychiatric	reaction_time	-0.0134354	0.00176954	3.14493e-14	-0.011202	0.00180832	5.8484e-10	257	-0.023862	0.010658	0.0251635	420.072	4.26953e-10
Reproductive	reproductive_lp	0.0233013	0.00320565	3.65356e-13	0.0198391	0.00327931	1.45615e-09	283	-0.167283	0.079597	0.0355863	341.604	0.00866578
Hematological	reticulocyte_count	-0.00854848	0.00180225	2.10443e-06	-0.0063244	0.00180236	0.000449925	306	0.025218	0.0145247	0.082525	1292.48	1.6045e-121
Lifestyle	risk_taking	-0.00433463	0.00179287	0.0156192	-0.00160379	0.001832	0.38134	257	0.00327017	0.00913863	0.720463	300.438	0.0294057
Hematological	sarcoidosis	-0.00302224	0.00177528	0.0886817	-0.00448756	0.00181417	0.0133756
Musculoskeletal & Connective	scoliosis	-0.00247144	0.00182845	0.176486	-0.00206448	0.00186883	0.269294
Neuropsychiatric	SCZ	-0.0044573	0.00186892	0.0170817	-0.00321472	0.00191055	0.0924512	241	-0.00980464	0.0214426	0.647491	534.906	1.57117e-24
Endocrine & Metabolic	SHBG	-0.0113784	0.00189133	1.78931e-09	-0.0129815	0.00192819	1.67143e-11	313	-0.083128	0.0134277	5.98626e-10	1036.81	1.27981e-78	-0.147036	0.030047	1.59275e-06	1018.37	4.4517e-76	0.00097929	0.000412641	0.0182411	-0.0593498	0.0397999	0.136918	-0.106092	0.0132033	9.33792e-16	-0.135961	0.0161186	1.24962e-15	330	-0.0782797	-0.0108269	3.4017e-12	353	-0.0757309	0.0237675	0.001441	15	-0.108351	0.0310246	0.000478667	61.2199	7.16055e-08	-0.268862	0.0879353	0.00916683	47.6006	7.64718e-06
Musculoskeletal & Connective	SLE	-0.000628571	0.0019254	0.744074	-0.00117365	0.00196821	0.550974	244	0.167212	0.0415776	5.77825e-05	416.055	3.10152e-11	0.185351	0.0901165	0.0407785	415.966	2.39517e-11	-0.000292185	0.00128721	0.820623	0.506237	0.171233	0.00341884	0.2258	0.0617051	0.000252863	0.29104	0.0812315	0.000410542	246	0.169044	0.0410238	5.17237e-05	343	0.0799969	0.0607154	0.18765	12	0.286339	0.075659	0.000153957	16.1408	0.135984	0.551304	0.2256	0.0346277	13.9808	0.17387
Neuropsychiatric	sleep	-0.00182789	0.00185572	0.324622	-0.00201018	0.00189661	0.2892	335	0.0234968	0.0277027	0.396339	413.698	0.00190791
Lifestyle	sleep_duration	0.00310354	0.00176741	0.079092	0.00315733	0.00180617	0.0804513	314	0.00697078	0.00877998	0.427231	512.054	8.3283e-12
Lifestyle	smoking_cessation	-0.0390051	0.00262924	9.44871e-50	-0.0219463	0.00268638	3.12335e-16	313	-0.0192976	0.00870376	0.0266123	424.741	2.17992e-05
Lifestyle	smoking_status	-0.032467	0.0017646	1.46147e-75	-0.0171785	0.00180385	1.69047e-21	257	-0.00350843	0.01166	0.763494	505.547	1.54725e-18
Cardiovascular	stroke_hemorrhagic	-0.000192961	0.00221374	0.93054	0.000442466	0.00226469	0.845099
Cardiovascular	stroke_ischemic	-0.00941384	0.00220896	2.03003e-05	-0.00891275	0.00225959	8.00213e-05	256	-0.0195383	0.015146	0.197052	439.72	5.45681e-12
Lifestyle	sun_protection	-0.00305509	0.00176311	0.0831353	-0.00403284	0.00180165	0.0251949	314	0.000238276	0.00799337	0.976219	423.867	2.89807e-05
Cardiovascular	systolic_BP	0.00486954	0.00181284	0.00722862	0.0011032	0.00185294	0.551589	313	0.0480792	0.0144077	0.000846712	1300.66	1.09277e-120
Endocrine & Metabolic	T1D	-0.00646616	0.00184582	0.000459885	-0.0039755	0.00188638	0.0350771	212	0.0143573	0.0259057	0.579431	355.922	1.67871e-09
Lifestyle	TDI	-0.0209188	0.00176325	1.85533e-32	-0.0158326	0.00180203	1.55764e-18	314	0.0134647	0.00824908	0.102623	454.196	2.99649e-07
Endocrine & Metabolic	testosterone	-0.00878754	0.00188953	3.31063e-06	-0.0119268	0.0019262	5.95442e-10	314	-0.0770341	0.0111978	6.00977e-12	724.05	1.33074e-34	-0.0952788	0.0252606	0.000193853	722.546	1.34022e-34	0.000279301	0.000346586	0.420936	-0.107833	0.030637	0.000496188	-0.0914927	0.0136441	2.00488e-11	-0.0891515	0.0159722	5.16646e-08	334	-0.0685064	-0.0100426	4.25683e-11	355	-0.0759295	0.0179382	2.3076e-05	15	-0.0661207	0.0211778	0.00179522	28.5157	0.0121437	-0.143467	0.0641892	0.0435918	25.3544	0.0207282
Serum Lipids	TG	6.29219e-05	0.0018062	0.97221	0.00780446	0.00184149	2.25471e-05	311	0.0340776	0.0120224	0.0045895	907.457	6.08414e-60
Hepatic	total_protein	-0.043895	0.00187949	1.60596e-120	-0.045728	0.00191595	9.10835e-126	314	-0.108508	0.0151154	7.04289e-13	1331.23	1.89573e-125	-0.134126	0.0340953	0.000103072	1328.23	2.8874e-125	0.000392185	0.000467803	0.402473	-0.111142	0.0522969	0.0343527	-0.126887	0.0147918	9.63599e-18	-0.143188	0.0247723	1.80443e-08	291	-0.104379	-0.010954	6.66421e-19	355	-0.111644	0.0262789	2.1529e-05	15	-0.116358	0.0312254	0.000194253	62.5527	4.16494e-08	-0.340826	0.0758116	0.000602016	35.6866	0.000663542
Renal	urate	-0.0252096	0.00180311	2.09563e-44	-0.0215063	0.00183855	1.33446e-31	310	-0.0185864	0.0121203	0.125154	915.828	2.1959e-61
Renal	urea	0.000811495	0.00180449	0.652921	0.00666315	0.00183974	0.000292627	314	0.0120888	0.010454	0.247529	695.668	3.98166e-31
Cardiovascular	valves	-0.00989496	0.00224853	1.07993e-05	-0.00673113	0.00229995	0.00342685	247	0.0155166	0.0220047	0.480717	328.011	0.000361283
Lifestyle	vegetable	0.00587838	0.00178989	0.00102283	0.00581934	0.00182902	0.00146446	257	0.0216867	0.00904144	0.0164586	295.894	0.043808
Endocrine & Metabolic	vitamin_D	0.00533802	0.00184352	0.00378503	0.00346804	0.00187959	0.065024	314	-0.003058	0.00981346	0.755335	586.646	6.79044e-19
Anthropometric	waist_cir	-0.0234622	0.00176353	2.24417e-40	-0.0186681	0.00180222	3.8702e-25	311	0.017847	0.0127778	0.162497	1073.44	8.76913e-85
Lifestyle	water_intake	0.00395731	0.00183131	0.0307023	0.00500091	0.00187151	0.00753764	314	-0.00137591	0.0100107	0.890681	618.102	3.19975e-22
Hematological	WBC_count	-0.0416659	0.00178601	2.85306e-120	-0.00242098	0.00180159	0.179013	309	0.021339	0.0158401	0.177933	1588.22	3.93234e-171
Anthropometric	weight	-0.0173899	0.00176496	6.71004e-23	-0.0139747	0.00180366	9.36599e-15	311	0.0187046	0.0148138	0.206718	1440.09	8.63504e-145
Anthropometric	WHR	-0.0178551	0.0017638	4.40128e-24	-0.013582	0.0018025	4.89261e-14	330	0.0290593	0.0108614	0.00746265	1251.61	1.43259e-107
Anthropometric	WHRadjBMI	-0.00836194	0.00176556	2.17924e-06	-0.00534178	0.00180429	0.0030706	330	0.0428392	0.0101833	2.58989e-05	1097.13	2.34334e-83	0.0376129	0.0235382	0.111016	1096.92	1.37329e-83	7.93746e-05	0.000322193	0.805559	0.0443175	0.0256384	0.0848269	0.0407546	0.010112	5.56992e-05	0.0443175	0.0121482	0.000307105	321	0.0520806	0.00749698	2.09526e-11	357	0.0325061	0.0164986	0.048811	15	0.0263753	0.0155339	0.089523	25.2655	0.0320349	0.110959	0.0439725	0.0254416	19.1846	0.11749
[truncated: 81 more columns]

## Sheet: Table S3
Table S3: Complementary LTL association analyses. A compilation of tables detailing complementary analyses.
Linear regression results detailing the relationships between leukocyte telomere length (LTL) and various traits listed under (pheno). For each trait, the (model) column specifies the type of regression model applied: Multivariable, Univariable, or Univariable with LTL corrected for covariates (age, age^2, sex, array). The estimated regression coefficient is provided in the (b) column, with its c…
pheno	model	b	se	p
age	Multivariable	-0.173361	0.00590185	3.98013e-188
age	Univariable	-0.188842	0.00173089	0
age:sex	Multivariable	0.0273597	0.00580396	2.43549e-06
mother_age_at_birth	Multivariable	0.032267	0.00712053	5.86824e-06
mother_age_at_birth	Univariable	0.109345	0.00278143	0
mother_age_at_birth	Univariable (LTL corrected)	0.0879124	0.00280055	1.85143e-215
age_end_education	Multivariable	0.0409191	0.00499593	2.65973e-16
age_end_education	Univariable	0.0860101	0.00176579	0
age_end_education	Univariable (LTL corrected)	0.0470101	0.00177023	3.24485e-155
father_age_at_birth	Multivariable	0.062108	0.00672831	2.78148e-20
father_age_at_birth	Univariable	0.116478	0.00363757	2.04589e-223
father_age_at_birth	Univariable (LTL corrected)	0.094223	0.00367293	1.7225e-144
sex	Multivariable	0.0885554	0.00749674	3.69425e-32
sex	Univariable	0.0923766	0.00175507	0
Effects of different exposures on the outcome using MVMR (multivariate Mendelian randomization). The applied method is indicated under (relation), with "IVW MR (Stringent Steiger)" denoting an inverse variance weighted approach that incorporates Steiger filtering between exposures. The number of instrumental variables used is detailed in (nsnps), the effect size in (b), the standard error in (se)…
exposures	outcome	relation	nsnps	b	se	p	Q	Q_p	F_stat
ApoB	Zadj_TS	MVMR	1053	0.0233638	0.027866	0.401977	2471.52	2.65688e-116	0.536825
ApoB	Zadj_TS	IVW MR (Stringent steiger)	81	0.00567106	0.0183511	0.758102	116.214	0.00509684
ApoB	Zadj_TS	IVW MR	432	0.0303178	0.00466846	2.30435e-10	879.639	5.75286e-33
cholesterol	Zadj_TS	MVMR	1053	0.0210436	0.02455	0.391545	2471.52	2.65688e-116	0.615319
cholesterol	Zadj_TS	IVW MR (Stringent steiger)	66	0.0516771	0.0296557	0.086138	223.267	3.16047e-19
cholesterol	Zadj_TS	IVW MR	394	0.0366774	0.00622231	8.09533e-09	950.515	4.05052e-48
LDL	Zadj_TS	MVMR	1053	-0.014306	0.0486743	0.768883	2471.52	2.65688e-116	0.468446
LDL	Zadj_TS	IVW MR (Stringent steiger)	14	0.011409	0.0569658	0.844363	25.3502	0.0207546
LDL	Zadj_TS	IVW MR	384	0.0336422	0.00560877	4.62226e-09	815.934	1.95705e-33
TG	Zadj_TS	MVMR	1053	0.00903397	0.00557329	0.105331	2471.52	2.65688e-116	5.75087
TG	Zadj_TS	IVW MR (Stringent steiger)	485	0.00460699	0.00800148	0.565041	1253.24	1.44347e-69
TG	Zadj_TS	IVW MR	601	0.0180313	0.00546972	0.00103652	1526.07	5.0721e-82
Effects of different exposures on various outcomes using MVMR (multivariate Mendelian randomization). The method used is specified under (relation), with "IVW MR (Stringent Steiger)" indicating an inverse variance weighted approach that includes Steiger filtering between exposures. The number of instrumental variables utilized is outlined in (nsnps), with the effect size presented in (b), the sta…
exposures	outcome	relation	nsnps	b	se	p	Q	Q_p	F_stat
age_first_birth	Zadj_TS	MVMR	378	0.136664	0.0347276	9.90156e-05	1003.95	7.12888e-59	2.99806
age_end_education	Zadj_TS	MVMR	378	-0.0154837	0.0243312	0.524923	1003.95	7.12888e-59	1.65374
prox_life_span	Zadj_TS	MVMR	378	0.0636063	0.0440666	0.149739	1003.95	7.12888e-59	2.17911
age_first_birth	Zadj_TS	IVW MR (Stringent steiger)	7	0.0894674	0.0303786	0.025777	5.37695	0.496452
age_end_education	Zadj_TS	IVW MR (Stringent steiger)	336	0.0571595	0.00940816	3.35752e-09	666.573	3.44644e-24
prox_life_span	Zadj_TS	IVW MR (Stringent steiger)	21	0.0420795	0.115875	0.720307	266.158	6.19343e-45
age_first_birth	Zadj_TS	IVW MR	21	0.183658	0.0408251	0.000219461	97.7925	3.1216e-12
age_end_education	Zadj_TS	IVW MR	350	0.0729883	0.00963993	3.33034e-13	793.308	1.32077e-36
prox_life_span	Zadj_TS	IVW MR	21	0.0420795	0.115875	0.720307	266.158	6.19343e-45
Zadj_TS	prox_life_span	MVMR	594	0.0215945	0.00768179	0.00510052	1110.35	3.73172e-34	23.4311
age_end_education	prox_life_span	MVMR	594	0.108691	0.0152055	2.60549e-12	1110.35	3.73172e-34	1.44544
age_first_birth	prox_life_span	MVMR	594	0.040946	0.0214674	0.0569587	1110.35	3.73172e-34	2.50846
Zadj_TS	prox_life_span	IVW MR (Stringent steiger)	239	0.0216595	0.00920826	0.0194792	624.365	1.97359e-36
age_end_education	prox_life_span	IVW MR (Stringent steiger)	333	0.131552	0.0071871	3.08862e-52	512.984	6.44893e-10
age_first_birth	prox_life_span	IVW MR (Stringent steiger)	7	0.089504	0.0352033	0.043933	9.74225	0.135935
Zadj_TS	prox_life_span	IVW MR	242	0.0213764	0.00918998	0.0208462	634.983	3.09449e-37
age_end_education	prox_life_span	IVW MR	348	0.132731	0.00684459	2.8409e-57	528.765	1.04232e-09
age_first_birth	prox_life_span	IVW MR	20	0.129354	0.019658	2.67749e-06	26.9474	0.105884
Zadj_TS	age_end_education	MVMR	281	0.000516981	0.0123233	0.966567	595.133	3.55987e-25	74.882
prox_life_span	age_end_education	MVMR	281	0.147651	0.0508563	0.00398852	595.133	3.55987e-25	4.76934
age_first_birth	age_end_education	MVMR	281	0.640801	0.0306287	4.99902e-59	595.133	3.55987e-25	10.7566
Zadj_TS	age_end_education	IVW MR (Stringent steiger)	241	0.00686848	0.013981	0.623682	657.961	1.30735e-40
prox_life_span	age_end_education	IVW MR (Stringent steiger)	16	-0.00334262	0.0917194	0.971409	43.6386	0.000125237
age_first_birth	age_end_education	IVW MR (Stringent steiger)	19	0.73037	0.0572137	1.85277e-10	89.9461	1.47649e-11
Zadj_TS	age_end_education	IVW MR	246	0.010218	0.013969	0.465187	676.621	4.2334e-42
prox_life_span	age_end_education	IVW MR	21	0.0369714	0.0725986	0.616144	62.3099	3.10847e-06
age_first_birth	age_end_education	IVW MR	19	0.73037	0.0572137	1.85277e-10	89.9461	1.47649e-11
Zadj_TS	age_first_birth	MVMR	604	0.0125462	0.0133768	0.348667	714.51	0.00094518	23.0919
age_end_education	age_first_birth	MVMR	604	0.597798	0.0146357	1.5256e-175	714.51	0.00094518	9.61383
prox_life_span	age_first_birth	MVMR	604	0.0462198	0.0499781	0.355441	714.51	0.00094518	1.68197
Zadj_TS	age_first_birth	IVW MR (Stringent steiger)	234	0.0118561	0.0150452	0.431476	338.07	8.05783e-06
age_end_education	age_first_birth	IVW MR (Stringent steiger)	347	0.606041	0.0140099	1.26662e-141	453.418	8.88707e-05
prox_life_span	age_first_birth	IVW MR (Stringent steiger)	16	0.0104786	0.0973902	0.915744	22.8863	0.0865832
Zadj_TS	age_first_birth	IVW MR	241	0.0106876	0.0149996	0.476833	351.526	3.49767e-06
age_end_education	age_first_birth	IVW MR	349	0.604269	0.0139469	2.88733e-142	455.858	8.71299e-05
prox_life_span	age_first_birth	IVW MR	21	-0.0252642	0.0697931	0.721159	26.7869	0.141366
MVMR (multivariate Mendelian randomization) analysis examines the impact of LTL with blood-related covariates (including eosinophil, lymphocyte, monocyte, neutrophil, platelet, red blood cell, white blood cell counts, mean corpuscular hemoglobin, and clonal haematopoiesis of indeterminate potential) on various outcomes. The table details the number of instrumental variables (nsnp), effect size (b…
outcome	nsnp_ivw	b_ivw	se_ivw	p_ivw	nsnp_MVMR	b_MVMR	se_MVMR	p_MVMR	F_stat_MVMR	p_diff
AD	271	-0.0376689	0.00988453	0.000171535	3954	-0.0183896	0.00939699	0.0504213	1.25193	0.157481
albumin	267	0.0511163	0.0124658	5.48132e-05	3947	0.0553738	0.0125855	1.11205e-05	1.26137	0.810062
aneurysm	268	-0.172455	0.0486536	0.000464193	3962	-0.158768	0.0438034	0.000293087	1.25763	0.834401
AST	271	-0.0884804	0.0132247	1.27801e-10	3967	-0.0574872	0.0127829	7.08298e-06	1.24963	0.0919754
FVC	271	0.0734629	0.015852	5.57943e-06	3968	0.0743585	0.013192	1.85477e-08	1.25777	0.965363
HDL	264	-0.050258	0.0137001	0.000295342	3913	-0.0211553	0.0132025	0.109153	1.28034	0.126114
IGF1	268	0.0921845	0.0148721	2.15292e-09	3940	0.0867178	0.0138367	4.07146e-10	1.25942	0.787839
IHD	232	-0.0617482	0.0107708	3.0695e-08	3486	-0.0671476	0.0108118	5.9025e-10	1.28391	0.723491
KC	238	0.0500501	0.00811742	2.99745e-09	3548	0.0372293	0.00665125	2.34235e-08	1.29918	0.221826
menstruation	267	0.116964	0.0277411	3.40698e-05	3947	0.0711611	0.0207342	0.00060517	1.24432	0.185998
OC	267	0.0656532	0.0203502	0.00141162	3920	0.0397282	0.0165236	0.0162485	1.23196	0.322671
RA	266	-0.0935708	0.0217346	2.35124e-05	3967	-0.108409	0.0200312	6.60218e-08	1.24571	0.615664
SHBG	270	-0.0953176	0.0122819	1.76441e-13	3937	-0.075621	0.0129002	4.94927e-09	1.25301	0.268806
SLE	207	0.137578	0.0451836	0.00263173	3229	0.0910718	0.0367336	0.0132167	1.26776	0.424501
testosterone	271	-0.0846625	0.0118635	8.84322e-12	3979	-0.071907	0.0102483	2.6633e-12	1.24729	0.415851
total_protein	271	-0.115375	0.0152811	6.71635e-13	3947	-0.107938	0.0138372	7.83793e-15	1.26069	0.718272
WHRadjBMI	272	0.0305602	0.0107088	0.00465405	3953	0.026368	0.0102345	0.0100204	1.25599	0.777167

## Sheet: Table S4
Table S4: Mediation analysis results. The table displays MVMR effects between exposure, mediator, and outcome. (nsnps) indicates the number of instrumental variables (IVs) used for each effect estimation. (TE) corresponds to the total effect, (DE) represents the direct effect of the exposure on the outcome, and (ME) stands for the mediated effect (i.e., from exposure through mediator to outcome).…
exposure	mediator	outcome	nsnps_TE	a_TE	se_TE	p_TE	nsnps_DE	a_DE	se_DE	p_DE	nsnps_MEdiff	a_MEdiff	se_MEdiff	p_MEdiff	nsnps_MEprod	a_MEprod	se_MEprod	p_MEprod	ME_prop	CI_lower_ME_prop	CI_upper_ME_prop
age_end_education	Zadj_TS	AD	361	-0.00782284	0.0102331	0.44459	359	-0.00737736	0.0122777	0.548304	359	-0.000445479	0.015983	0.977764	359	0.000105121	0.00500726	0.983251	-1.34376	-466.924	502.156
age_end_education	Zadj_TS	albumin	361	0.0250993	0.0132262	0.0577354	379	0.00311923	0.0165322	0.850449	379	0.0219801	0.0211718	0.299188	379	0.0212189	0.00437407	1.22799e-06	84.5397	-192.937	617.121
age_end_education	Zadj_TS	aneurysm	359	-0.190248	0.0482742	8.11455e-05	354	-0.160253	0.0525231	0.00245321	354	-0.0299953	0.0713378	0.674143	354	-0.0437208	0.0240035	0.0685405	22.9809	-1.489	61.715
age_end_education	Zadj_TS	AST	361	-0.0383223	0.0123098	0.00185096	379	-0.0140559	0.0150724	0.351645	379	-0.0242664	0.0194604	0.212411	379	-0.022311	0.00406664	4.10318e-08	58.2195	30.0744	161.583
age_end_education	Zadj_TS	FVC	359	0.212361	0.0163253	1.10035e-38	385	0.189112	0.0204581	1.67974e-18	385	0.023249	0.0261734	0.374397	385	0.0187062	0.00526381	0.000379806	8.80866	4.02204	14.0416
age_end_education	Zadj_TS	HDL	361	0.176655	0.0149625	3.6133e-32	373	0.177609	0.0169582	1.16612e-22	373	-0.000953807	0.0226154	0.966359	373	-0.0134457	0.00420879	0.00139995	-7.61127	-12.7229	-2.97985
age_end_education	Zadj_TS	IGF1	360	0.103717	0.0160902	1.14839e-10	390	0.0936465	0.0196926	2.79652e-06	390	0.0100708	0.0254301	0.692092	390	0.0182039	0.00455496	6.4285e-05	17.5515	8.67024	29.9707
age_end_education	Zadj_TS	IHD	359	-0.113181	0.0102901	3.86503e-28	366	-0.0869248	0.0111328	6.254e-14	366	-0.0262558	0.01516	0.0832888	366	-0.0241137	0.00405629	2.7683e-09	21.3055	13.9477	29.8891
age_end_education	Zadj_TS	KC	361	-0.0217506	0.00682217	0.00143154	358	-0.0224747	0.00793421	0.00487938	358	0.000724165	0.0104639	0.944826	358	0.00290979	0.00336272	0.386869	-13.378	-60.8399	18.8025
age_end_education	Zadj_TS	menstruation	362	-0.18493	0.0226603	3.32449e-16	358	-0.194996	0.0253624	1.4686e-13	358	0.0100668	0.0340109	0.76724	358	0.0183117	0.0091479	0.0453126	-9.902	-20.7469	-0.406334
age_end_education	Zadj_TS	OC	360	0.00162032	0.0174628	0.926073	359	-0.025779	0.0195419	0.187959	359	0.0273993	0.0262075	0.295803	359	0.0308448	0.0064466	1.71271e-06	1903.63	-2790.47	2670.17
age_end_education	Zadj_TS	prox_lifespan	355	0.134403	0.00681794	1.66265e-86	357	0.107784	0.00818755	1.6613e-32	357	0.0266197	0.0106546	0.0124748	357	0.0252762	0.00445621	1.41034e-08	18.8063	12.3125	25.7392
age_end_education	Zadj_TS	RA	360	-0.181705	0.0187133	2.7341e-22	357	-0.196584	0.021674	8.26839e-18	357	0.0148786	0.0286348	0.603344	357	0.00827799	0.00921763	0.369154	-4.55572	-14.7812	5.16877
age_end_education	Zadj_TS	SHBG	360	0.082659	0.0143757	8.92849e-09	379	0.0903118	0.0172067	2.56396e-07	379	-0.00765277	0.0224217	0.73287	379	-0.0139173	0.00352781	7.97918e-05	-16.837	-30.1269	-8.12152
age_end_education	Zadj_TS	SLE	343	-0.051145	0.0347746	0.141357	340	-0.0655448	0.0374653	0.0811156	340	0.0143998	0.0511167	0.77817	340	0.0273084	0.00961827	0.0045223	-53.3942	-513.667	333.531
age_end_education	Zadj_TS	testosterone	360	0.0168705	0.0102964	0.101322	371	0.0289666	0.0128597	0.0248777	371	-0.0120961	0.0164739	0.462791	371	-0.0140932	0.00396762	0.000382234	-83.5377	-714.088	531.446
age_end_education	Zadj_TS	total_protein	362	-0.101281	0.0127472	1.93673e-15	395	-0.0790312	0.0175068	8.40636e-06	395	-0.0222494	0.0216559	0.30423	395	-0.0192445	0.0036951	1.90759e-07	19.0012	11.3762	28.8378
age_end_education	Zadj_TS	WHRadjBMI	359	-0.0960386	0.0111529	7.23562e-18	375	-0.0969086	0.0132653	1.69041e-12	375	0.000869926	0.0173308	0.959967	375	0.00521047	0.003862	0.177284	-5.42539	-13.8877	2.28469
age_first_birth	Zadj_TS	AD	22	0.00498579	0.0337462	0.882545	24	0.0369045	0.0676938	0.591123	24	-0.0319187	0.075639	0.673034	24	-0.0519559	0.0403083	0.197411	-1042.08	-2372.95	2311.9
age_first_birth	Zadj_TS	albumin	22	0.047998	0.0386131	0.213849	43	0.00719798	0.09053	0.937014	43	0.0408	0.0984208	0.678474	43	0.0569158	0.0205067	0.00551212	118.58	-1010.43	1244.53
age_first_birth	Zadj_TS	aneurysm	22	0.00163407	0.155478	0.991614	20	0.233928	0.206254	0.271601	20	-0.232294	0.258291	0.368466	20	-0.419954	0.217132	0.0531016	-25699.8	-4015.57	4229.72
age_first_birth	Zadj_TS	AST	22	0.0154192	0.0548733	0.778713	43	0.0455529	0.0905317	0.617537	43	-0.0301337	0.105863	0.775915	43	-0.0514608	0.0186151	0.00570159	-333.745	-1308.37	1294.29
age_first_birth	Zadj_TS	FVC	22	0.400734	0.0437574	5.28258e-20	51	0.372456	0.105095	0.000877392	51	0.028278	0.113841	0.803825	51	0.0519248	0.0240902	0.0311279	12.9574	1.45799	25.7714
age_first_birth	Zadj_TS	HDL	22	0.267724	0.0549658	1.1119e-06	39	0.216337	0.0878974	0.0186319	39	0.0513866	0.103669	0.62012	39	-0.0451756	0.0194117	0.0199525	-16.874	-37.5914	-2.84334
age_first_birth	Zadj_TS	IGF1	22	0.0192818	0.0483686	0.690157	59	0.0406725	0.0987759	0.682056	59	-0.0213907	0.109983	0.845791	59	0.0463576	0.0184282	0.0118837	240.422	-1551.38	1309.79
age_first_birth	Zadj_TS	IHD	22	-0.206581	0.0331464	4.59383e-10	32	-0.156099	0.0437255	0.00122574	32	-0.0504823	0.0548689	0.357546	32	-0.0642899	0.017261	0.000195652	31.1209	14.3001	54.1241
age_first_birth	Zadj_TS	KC	22	-0.0373193	0.0205514	0.0693859	22	-0.0652315	0.0372514	0.095249	22	0.0279123	0.0425444	0.511776	22	0.0462928	0.0282958	0.101834	-124.045	-891.58	377.444
age_first_birth	Zadj_TS	menstruation	21	-0.3152	0.0726574	1.43678e-05	20	-0.38301	0.0947958	0.000767631	20	0.0678102	0.119438	0.570208	20	0.124391	0.0453125	0.00604784	-39.4642	-88.0253	-11.234
age_first_birth	Zadj_TS	OC	22	-0.00398437	0.0485977	0.934657	24	-0.0558722	0.0866554	0.525748	24	0.0518878	0.0993524	0.601489	24	0.0919201	0.0295105	0.00184055	-2307.02	-3016.48	2806.84
age_first_birth	Zadj_TS	prox_lifespan	22	0.138664	0.0184818	6.25008e-14	27	0.0587949	0.0294159	0.0566203	27	0.0798687	0.0347401	0.0215028	27	0.11206	0.0289523	0.000108614	80.814	39.3943	134.409
age_first_birth	Zadj_TS	RA	22	-0.0945822	0.0480894	0.0492063	22	-0.156349	0.0915226	0.103054	22	0.0617667	0.103388	0.550221	22	0.0214302	0.0623476	0.731056	-22.6577	-344.685	215.181
age_first_birth	Zadj_TS	SHBG	22	0.271453	0.0628121	1.54854e-05	46	0.233875	0.0986252	0.0221657	46	0.0375781	0.116929	0.747925	46	-0.0331983	0.0158374	0.036065	-12.2298	-30.086	-0.92609
age_first_birth	Zadj_TS	SLE	22	-0.0237178	0.0959882	0.804838	22	0.0430842	0.149158	0.77567	22	-0.066802	0.177375	0.70646	22	0.0600919	0.0336922	0.0744959	-253.362	-1023.06	975.793
age_first_birth	Zadj_TS	testosterone	22	0.0377137	0.0266926	0.157688	39	0.0680087	0.0734791	0.360677	39	-0.030295	0.0781772	0.698374	39	-0.0584643	0.0217692	0.00723894	-155.021	-1598.65	1099.11
age_first_birth	Zadj_TS	total_protein	22	-0.134808	0.0401277	0.000780868	58	-0.0699829	0.101296	0.492499	58	-0.0648255	0.108955	0.55186	58	-0.0461711	0.0166239	0.00547955	34.2494	9.60916	94.6026
age_first_birth	Zadj_TS	WHRadjBMI	22	-0.0278533	0.034506	0.41955	45	-0.0379886	0.0781992	0.629581	45	0.0101353	0.0854739	0.90561	45	0.0374724	0.0204158	0.0664375	-134.535	-1364.02	1276.73
age_last_birth	Zadj_TS	AD	9	0.103714	0.0360317	0.00399692	11	0.21837	0.151774	0.184067	11	-0.114656	0.155993	0.462335	11	-0.123069	0.0908461	0.175515	-118.662	-497.197	57.992
age_last_birth	Zadj_TS	albumin	9	0.0955853	0.05347	0.0738334	30	0.061576	0.18999	0.74827	30	0.0340093	0.197371	0.863193	30	0.0915587	0.0365282	0.0121925	95.7874	-392.526	764.763
age_last_birth	Zadj_TS	aneurysm	9	-0.0571151	0.213234	0.788813	7	0.38089	0.210395	0.130012	7	-0.438005	0.299557	0.143693	7	-1.01226	0.341182	0.00300797	1772.32	-6728.98	7814.93
age_last_birth	Zadj_TS	AST	9	0.138067	0.069295	0.0463219	30	0.243177	0.176891	0.180118	30	-0.10511	0.189979	0.580078	30	-0.086344	0.0320356	0.00703349	-62.5379	-432.629	-1.01203
age_last_birth	Zadj_TS	FVC	9	0.518539	0.0578879	3.31698e-19	38	0.537521	0.211815	0.0156312	38	-0.0189817	0.219583	0.931113	38	0.0852435	0.0430523	0.0477037	16.4392	0.53058	34.0756
age_last_birth	Zadj_TS	HDL	9	0.319451	0.115068	0.00549973	26	0.145785	0.186867	0.442927	26	0.173666	0.219454	0.428736	26	-0.0747468	0.0359902	0.0378142	-23.3985	-90.2198	-1.22159
age_last_birth	Zadj_TS	IGF1	9	-0.101941	0.0741421	0.169148	46	-0.0660872	0.197632	0.739671	46	-0.0358542	0.211082	0.865121	46	0.075003	0.0321199	0.0195385	-73.5746	-704.175	575.379
age_last_birth	Zadj_TS	IHD	9	-0.331555	0.0587107	1.63019e-08	19	-0.312297	0.0940771	0.00405495	19	-0.0192581	0.110894	0.862131	19	-0.102908	0.0289529	0.000378955	31.038	13.4628	56.4649
age_last_birth	Zadj_TS	KC	9	-0.111359	0.0301968	0.000226228	9	-0.22877	0.072263	0.0158001	9	0.117411	0.0783185	0.133835	9	0.136978	0.0623584	0.0280468	-123.006	-326.516	-15.9504
age_last_birth	Zadj_TS	menstruation	9	-0.275996	0.0945216	0.00350114	8	-0.348699	0.16615	0.080623	8	0.0727025	0.191155	0.703699	8	0.229046	0.0790399	0.00375734	-82.9887	-268.413	-24.6106
age_last_birth	Zadj_TS	OC	9	0.0831615	0.0764684	0.276803	11	0.0459628	0.206105	0.82851	11	0.0371987	0.219834	0.865629	11	0.153637	0.0567155	0.00675067	184.745	-1597.09	2087.13
age_last_birth	Zadj_TS	prox_lifespan	9	0.149949	0.0341672	1.14036e-05	14	0.00473783	0.038128	0.903166	14	0.145211	0.0511971	0.00456364	14	0.210819	0.0495917	2.12734e-05	140.593	70.1095	280.361
age_last_birth	Zadj_TS	RA	9	0.0505995	0.0744354	0.496645	9	-0.000862144	0.237057	0.9972	9	0.0514616	0.248469	0.83592	9	-0.0026111	0.17176	0.987871	-5.16034	-2329.83	2198.03
age_last_birth	Zadj_TS	SHBG	9	0.533062	0.0492136	2.43808e-27	33	0.533414	0.192527	0.00937117	33	-0.000352007	0.198717	0.998587	33	-0.0558303	0.0276268	0.043293	-10.4735	-21.215	-0.384223
age_last_birth	Zadj_TS	SLE	9	-0.163719	0.135931	0.228423	9	-0.0202713	0.38409	0.959384	9	-0.143448	0.407433	0.72478	9	0.0920677	0.074857	0.218729	-56.2351	-658.954	537.618
age_last_birth	Zadj_TS	testosterone	9	0.0817737	0.0343195	0.0171854	26	0.144121	0.155966	0.364657	26	-0.0623474	0.159698	0.696234	26	-0.0980502	0.0399643	0.0141495	-119.904	-582.919	-17.583
age_last_birth	Zadj_TS	total_protein	9	-0.195341	0.0700469	0.00529175	45	-0.0713299	0.203537	0.727711	45	-0.124011	0.215253	0.564537	45	-0.0766189	0.02896	0.0081528	39.2232	8.61068	139.609
age_last_birth	Zadj_TS	WHRadjBMI	9	0.0370181	0.0692713	0.59307	32	0.0622841	0.158393	0.696933	32	-0.025266	0.172878	0.883803	32	0.0587835	0.0379935	0.121815	158.797	-1121.2	1208.41
alcool_weekly	Zadj_TS	AD	38	0.0975944	0.0472446	0.0388543	40	0.0982172	0.0556519	0.0856256	40	-0.000622802	0.0730013	0.993193	40	-0.000622832	0.0229625	0.978361	-0.638184	-101.847	93.7916
alcool_weekly	Zadj_TS	albumin	34	0.310516	0.0780963	7.00665e-05	56	0.337309	0.0842214	0.000190957	56	-0.0267935	0.114858	0.815548	56	-0.0267935	0.0116433	0.021381	-8.6287	-21.6473	-1.34689
alcool_weekly	Zadj_TS	aneurysm	38	0.180431	0.149816	0.228456	38	0.183792	0.179436	0.312539	38	-0.00336062	0.233757	0.98853	38	-0.00336062	0.0987612	0.972855	-1.86255	-410.29	429.605
alcool_weekly	Zadj_TS	AST	35	0.179775	0.0732764	0.014152	59	0.150603	0.0791932	0.0622664	59	0.029172	0.107893	0.78687	59	0.029172	0.0113779	0.01035	16.2269	3.09756	72.7498
alcool_weekly	Zadj_TS	FVC	33	-0.0793039	0.0581553	0.172676	66	-0.055641	0.0880133	0.529516	66	-0.023663	0.105491	0.822514	66	-0.023663	0.0126326	0.0610463	29.8383	-225.423	299.255
alcool_weekly	Zadj_TS	HDL	35	0.210439	0.0452449	3.30161e-06	54	0.189743	0.0700632	0.00913594	54	0.0206957	0.0834024	0.804024	54	0.0206957	0.010297	0.0444446	9.83453	0.459849	23.4692
alcool_weekly	Zadj_TS	IGF1	34	-0.404938	0.0739874	4.42325e-08	71	-0.385431	0.0867958	3.32536e-05	71	-0.0195066	0.114051	0.864197	71	-0.0195066	0.00996811	0.0503589	4.81719	0.0273899	10.86
alcool_weekly	Zadj_TS	IHD	37	-0.0590317	0.0388904	0.12904	50	-0.0897281	0.0449959	0.0518343	50	0.0306964	0.0594735	0.605759	50	0.0306964	0.0106925	0.004094	-51.9999	-480.885	294.068
alcool_weekly	Zadj_TS	KC	38	-0.0197744	0.0225098	0.379682	40	0.00981244	0.0278101	0.72616	40	-0.0295869	0.0357784	0.408266	40	-0.0286756	0.0140145	0.0407427	145.014	-1218.61	1574.94
alcool_weekly	Zadj_TS	menstruation	38	-0.0669981	0.053196	0.207865	39	0.00136121	0.0574588	0.981227	39	-0.0683593	0.0783028	0.382656	39	-0.0683593	0.0229194	0.00285817	102.032	-862.721	1027.44
alcool_weekly	Zadj_TS	OC	34	-0.12247	0.0548455	0.0255491	38	-0.0778793	0.0708899	0.279238	38	-0.0445906	0.0896292	0.618836	38	-0.0445906	0.0170505	0.00891732	36.4094	4.83707	184.427
alcool_weekly	Zadj_TS	prox_lifespan	34	-0.0653851	0.0221615	0.00317364	41	-0.0174655	0.0263211	0.510879	41	-0.0479196	0.0344083	0.163718	41	-0.0481109	0.0157243	0.00221599	73.5808	23.7888	239.084
alcool_weekly	Zadj_TS	RA	38	0.0939779	0.0567908	0.0979635	40	0.14783	0.0712532	0.0448354	40	-0.0538525	0.0911165	0.554501	40	-0.055107	0.0331105	0.0960446	-58.6383	-544.866	333.933
alcool_weekly	Zadj_TS	SHBG	34	-0.0705489	0.0454093	0.120275	60	-0.0856944	0.0744028	0.254144	60	0.0151454	0.0871653	0.862058	60	0.0151454	0.007504	0.0435585	-21.468	-196.159	115.209
alcool_weekly	Zadj_TS	SLE	37	0.134573	0.142784	0.345941	39	0.162479	0.160942	0.319266	39	-0.0279064	0.21515	0.896798	39	-0.0279064	0.0215654	0.195652	-20.7371	-244.888	213.512
alcool_weekly	Zadj_TS	testosterone	35	0.0389621	0.0525494	0.458428	51	0.0145017	0.0629128	0.818659	51	0.0244604	0.0819723	0.7654	51	0.0244604	0.0116138	0.035191	62.78	-525.788	562.99
alcool_weekly	Zadj_TS	total_protein	35	0.171971	0.104437	0.0996307	75	0.147903	0.09979	0.142607	75	0.0240684	0.144448	0.867666	75	0.0240684	0.0105345	0.0223296	13.9956	-77.7996	121.63
alcool_weekly	Zadj_TS	WHRadjBMI	36	-0.0348621	0.0528137	0.509193	61	-0.0147555	0.0636676	0.817527	61	-0.0201066	0.0827215	0.807956	61	-0.0185127	0.0105775	0.0800856	53.1026	-449.865	492.43
ApoB	Zadj_TS	AD	438	0.0861561	0.0108522	2.03733e-15	438	0.0869431	0.0113673	1.31266e-13	438	-0.00078691	0.0157158	0.960066	438	-0.00129357	0.00287157	0.652367	-1.50143	-8.28876	5.0931
ApoB	Zadj_TS	albumin	436	0.0413596	0.0110151	0.000173467	449	0.0327625	0.011232	0.00371353	449	0.00859713	0.0157318	0.584736	449	0.0053305	0.00196029	0.00654324	12.8882	3.54687	31.4291
ApoB	Zadj_TS	aneurysm	439	0.152093	0.0274438	2.99045e-08	435	0.164927	0.0287846	1.88637e-08	435	-0.012834	0.0397708	0.746923	435	-0.0117666	0.0094121	0.211241	-7.73647	-22.2169	4.36273
ApoB	Zadj_TS	AST	442	0.0141318	0.0113285	0.212229	457	0.022084	0.0115752	0.0570362	457	-0.00795224	0.0161963	0.623432	457	-0.0048836	0.00188671	0.00964169	-34.5575	-347.725	306.899
ApoB	Zadj_TS	FVC	445	-0.0151317	0.0074586	0.0424822	473	-0.0212971	0.00921302	0.0212285	473	0.00616539	0.0118537	0.602978	473	0.00785029	0.00201059	9.44314e-05	-51.8796	-293.633	-11.8102
ApoB	Zadj_TS	HDL	418	-0.0830869	0.0122662	1.25573e-11	434	-0.0835703	0.0123894	4.91783e-11	434	0.000483405	0.0174343	0.97788	434	-0.00527332	0.00214855	0.0141137	6.34675	1.31365	12.4118
ApoB	Zadj_TS	IGF1	440	0.0240296	0.0118731	0.0429838	475	0.0167922	0.0127984	0.19014	475	0.00723745	0.0174577	0.678456	475	0.00619206	0.00200588	0.00202222	25.7684	3.39381	176.26
ApoB	Zadj_TS	IHD	376	0.144434	0.00980328	3.9419e-49	385	0.159063	0.00903117	2.75817e-51	385	-0.014629	0.0133292	0.272415	385	-0.00970245	0.00228577	2.18867e-05	-6.71755	-10.0747	-3.60239
ApoB	Zadj_TS	KC	387	0.00648704	0.00384983	0.0919844	385	0.00455095	0.00418154	0.277128	385	0.0019361	0.00568387	0.733382	385	0.00175066	0.00130029	0.178186	26.9871	-140.931	250.96
ApoB	Zadj_TS	menstruation	441	0.00278282	0.0131195	0.832019	438	-0.0176544	0.0131578	0.180378	438	0.0204372	0.0185809	0.271373	438	0.0179073	0.00440929	4.88057e-05	643.497	-1915.35	2046.42
ApoB	Zadj_TS	OC	436	0.00595828	0.0102393	0.560633	436	-0.00391082	0.0109647	0.72151	436	0.00986909	0.0150023	0.510641	436	0.0101431	0.00268082	0.000154595	170.235	-1383.15	1340.42
ApoB	Zadj_TS	prox_lifespan	401	-0.058008	0.00541602	9.09263e-27	400	-0.0651109	0.00523242	2.97638e-30	400	0.00710298	0.0075307	0.345577	400	0.00439299	0.00169729	0.00964682	-7.57308	-13.8143	-1.98895
ApoB	Zadj_TS	RA	444	-0.00135922	0.0133208	0.918727	442	0.0165751	0.0131267	0.207363	442	-0.0179344	0.0187017	0.337575	442	-0.00962275	0.00375339	0.0103549	707.959	-1060.52	1111.53
ApoB	Zadj_TS	SHBG	421	-0.00425741	0.0112056	0.703992	444	0.00105783	0.0120414	0.930036	444	-0.00531524	0.0164487	0.746588	444	-0.00487919	0.00167415	0.00356344	114.605	-671.477	613.801
ApoB	Zadj_TS	SLE	340	0.0129658	0.0221159	0.557698	342	0.00733491	0.023189	0.751961	342	0.00563086	0.0320444	0.860513	342	0.00563086	0.004041	0.163489	43.4286	-341.288	379.506
ApoB	Zadj_TS	testosterone	443	-0.0265974	0.00875018	0.00236859	458	-0.0182018	0.00932957	0.0516721	458	-0.00839566	0.0127909	0.51158	458	-0.00943818	0.00234926	5.88178e-05	35.4853	15.5188	105.963
ApoB	Zadj_TS	total_protein	443	0.0588633	0.0108614	5.97725e-08	476	0.0690399	0.0114863	3.69051e-09	476	-0.0101765	0.0158084	0.519743	476	-0.00685156	0.0017616	0.000100497	-11.6398	-21.3787	-5.50332
ApoB	Zadj_TS	WHRadjBMI	427	0.0108905	0.00754895	0.149119	444	0.00948731	0.00836207	0.257172	444	0.00140319	0.0112655	0.900874	444	0.00360492	0.00172426	0.036555	33.1015	-230.818	310.581
BMI	Zadj_TS	AD	654	-0.0519188	0.00830695	4.10321e-10	649	-0.0530993	0.00879344	2.62231e-09	649	0.00118049	0.0120967	0.922259	649	0.00121318	0.00220929	0.582919	-2.33668	-11.3504	6.06099
BMI	Zadj_TS	albumin	661	-0.1634	0.0113032	2.29301e-47	672	-0.157313	0.012623	3.28521e-32	672	-0.00608692	0.016944	0.719418	672	-0.00880732	0.00248496	0.00039373	5.39004	2.41603	8.55201
BMI	Zadj_TS	aneurysm	659	0.10097	0.0411582	0.014158	650	0.0691044	0.0422236	0.102194	650	0.0318661	0.0589647	0.588903	650	0.0405248	0.0129104	0.0016957	40.1353	12.0919	175.617
BMI	Zadj_TS	AST	662	0.0840596	0.012363	1.05119e-11	674	0.0777241	0.0133389	8.76263e-09	674	0.00633549	0.0181871	0.727576	674	0.010538	0.00264463	6.75643e-05	12.5364	6.21848	21.1199
BMI	Zadj_TS	FVC	657	-0.267163	0.0125411	1.06624e-100	675	-0.254291	0.0137538	4.98896e-62	675	-0.0128717	0.0186131	0.489227	675	-0.0153926	0.00349304	1.04987e-05	5.76149	3.20426	8.39924
BMI	Zadj_TS	HDL	654	-0.347044	0.0121524	2.25743e-179	664	-0.353484	0.0129355	1.17108e-110	664	0.00643971	0.0177485	0.716731	664	0.00783172	0.00251508	0.00184633	-2.25669	-3.68457	-0.873751
BMI	Zadj_TS	IGF1	659	-0.0930758	0.0143224	8.10507e-11	680	-0.0888457	0.0153084	9.96092e-09	680	-0.00423009	0.0209637	0.840088	680	-0.0102026	0.00288051	0.000397217	10.9616	4.7809	19.133
BMI	Zadj_TS	IHD	648	0.168681	0.00889756	3.78527e-80	649	0.1588	0.00923837	7.92555e-55	649	0.00988075	0.0128263	0.441092	649	0.0119937	0.00256891	3.02966e-06	7.11032	4.15515	10.2375
BMI	Zadj_TS	KC	656	0.0130192	0.00555821	0.0191631	648	0.0150702	0.00585146	0.010232	648	-0.00205095	0.00807052	0.799396	648	-0.00297311	0.00159667	0.0625928	-22.8363	-119.814	3.11858
BMI	Zadj_TS	menstruation	639	0.136931	0.0177617	1.26469e-14	631	0.145482	0.0186139	2.3046e-14	631	-0.0085511	0.0257286	0.739619	631	-0.0118781	0.00463465	0.0103802	-8.67452	-16.5312	-2.12122
BMI	Zadj_TS	OC	660	0.0110389	0.0145792	0.448947	655	0.025422	0.0154979	0.101414	655	-0.0143831	0.0212776	0.499059	655	-0.0149611	0.00382984	9.36555e-05	-135.53	-1196.79	1126.33
BMI	Zadj_TS	prox_lifespan	633	-0.126811	0.00559479	9.73308e-114	630	-0.118687	0.00618373	5.88915e-65	630	-0.00812336	0.00833907	0.329991	630	-0.00915639	0.00213898	1.86284e-05	7.22052	3.92359	10.5923
BMI	Zadj_TS	RA	663	0.0788552	0.0170302	3.6513e-06	656	0.0855867	0.0178527	2.02518e-06	656	-0.00673146	0.0246728	0.784985	656	-0.0058394	0.00472195	0.216217	-7.40522	-22.5507	4.35277
BMI	Zadj_TS	SHBG	653	-0.333	0.0113384	1.35315e-189	668	-0.336718	0.0126563	8.32759e-107	668	0.0037175	0.0169924	0.826826	668	0.00626137	0.00203327	0.00207382	-1.88029	-3.08103	-0.714415
BMI	Zadj_TS	SLE	624	0.0283418	0.0292006	0.331753	617	0.0385771	0.0302764	0.203087	617	-0.0102353	0.0420635	0.807749	617	-0.0138102	0.00551803	0.0123234	-48.7275	-529.336	455.814
BMI	Zadj_TS	testosterone	660	-0.0958174	0.0089505	9.61586e-27	669	-0.103267	0.0101309	8.96213e-23	669	0.00744917	0.0135183	0.581605	669	0.0079744	0.00236017	0.000728179	-8.3225	-13.7388	-3.54412
BMI	Zadj_TS	total_protein	660	0.0163305	0.0129107	0.205916	681	0.005242	0.0141783	0.711707	681	0.0110885	0.0191758	0.563093	681	0.0111387	0.00259374	1.75128e-05	68.2081	-565.438	717.133
BMI	Zadj_TS	WHRadjBMI	646	-0.0117577	0.0115591	0.309067	661	-0.00900914	0.0124807	0.470646	661	-0.00274855	0.0170112	0.871642	661	-0.00154664	0.00243436	0.525209	13.1543	-182.91	184.932
body_fat_mass	Zadj_TS	AD	589	-0.0528545	0.00844887	3.95469e-10	584	-0.0570335	0.00878811	1.84038e-10	584	0.00417903	0.0121907	0.731746	584	0.00449568	0.00235507	0.0562699	-8.50577	-19.062	0.044519
body_fat_mass	Zadj_TS	albumin	591	-0.190141	0.0115982	2.10934e-60	603	-0.182477	0.0129118	2.32277e-39	603	-0.00766395	0.0173561	0.658799	603	-0.011979	0.00301859	7.23597e-05	6.30003	3.19007	9.5712
body_fat_mass	Zadj_TS	aneurysm	591	0.153736	0.0431939	0.000371968	584	0.129938	0.0443242	0.0035055	584	0.0237987	0.0618899	0.700583	584	0.0325334	0.012985	0.0122293	21.1618	4.67476	55.3516
body_fat_mass	Zadj_TS	AST	592	0.0407548	0.0117594	0.000528794	606	0.0313846	0.0128716	0.0150445	606	0.00937014	0.0174345	0.590958	606	0.012578	0.00296601	2.22798e-05	30.8627	14.7431	75.5297
body_fat_mass	Zadj_TS	FVC	578	-0.118508	0.0169058	2.38454e-12	598	-0.101713	0.0179933	2.4487e-08	598	-0.0167947	0.0246893	0.496352	598	-0.0182038	0.00469329	0.000105019	15.3608	7.42793	25.6155
body_fat_mass	Zadj_TS	HDL	585	-0.321809	0.0148684	6.94952e-104	597	-0.330836	0.015332	1.01716e-76	597	0.00902693	0.0213574	0.672543	597	0.0126864	0.00347168	0.000257938	-3.9422	-6.10381	-1.88005
body_fat_mass	Zadj_TS	IGF1	592	-0.123651	0.0150588	2.18984e-16	613	-0.121074	0.0163075	3.82139e-13	613	-0.00257752	0.0221969	0.907557	613	-0.00822606	0.00307183	0.00740838	6.65264	1.81538	12.1716
body_fat_mass	Zadj_TS	IHD	583	0.136706	0.0106738	1.48518e-37	585	0.125159	0.0109078	1.27425e-27	585	0.0115469	0.0152614	0.449283	585	0.0133998	0.00311749	1.72132e-05	9.80189	5.32724	14.7529
body_fat_mass	Zadj_TS	KC	587	0.017131	0.00578938	0.00308596	582	0.0213219	0.0060626	0.000470667	582	-0.00419088	0.00838284	0.617121	582	-0.00567256	0.00184613	0.00212148	-33.1128	-106.696	-10.7949
body_fat_mass	Zadj_TS	menstruation	576	0.116194	0.0184915	3.30795e-10	570	0.121406	0.0193945	7.6033e-10	570	-0.00521189	0.0267971	0.845789	570	-0.00798791	0.00461089	0.0832024	-6.87465	-16.1618	0.852449
body_fat_mass	Zadj_TS	OC	594	0.0327694	0.015856	0.0387639	591	0.0497944	0.016694	0.00297469	591	-0.017025	0.0230239	0.459635	591	-0.0180436	0.00452387	6.64819e-05	-55.0625	-344.062	-16.2186
body_fat_mass	Zadj_TS	prox_lifespan	576	-0.116909	0.00650405	3.07304e-72	574	-0.109258	0.0070647	2.48264e-45	574	-0.00765088	0.00960274	0.425602	574	-0.00903564	0.00237745	0.000144365	7.72881	3.75361	11.8604
body_fat_mass	Zadj_TS	RA	596	0.110693	0.0171877	1.19287e-10	591	0.112617	0.0179576	6.93204e-10	591	-0.00192469	0.0248574	0.938282	591	-0.000915174	0.00464952	0.843959	-0.82677	-9.45403	7.6394
body_fat_mass	Zadj_TS	SHBG	592	-0.260735	0.0138748	8.79023e-79	606	-0.26247	0.0148985	2.28779e-56	606	0.00173552	0.0203587	0.932065	606	0.0080814	0.00259173	0.00181993	-3.09947	-5.09504	-1.20271
body_fat_mass	Zadj_TS	SLE	561	0.0466694	0.0293789	0.112165	556	0.0569469	0.0305646	0.0629678	556	-0.0102775	0.0423947	0.808452	556	-0.0145713	0.00611058	0.0170977	-31.2224	-252.909	226.542
body_fat_mass	Zadj_TS	testosterone	595	-0.0856014	0.00957144	3.77301e-19	606	-0.0933887	0.0108084	5.00864e-17	606	0.00778725	0.0144372	0.589619	606	0.00931701	0.00266244	0.000466255	-10.8842	-18.1543	-4.79144
body_fat_mass	Zadj_TS	total_protein	595	0.0122538	0.0134105	0.360849	620	-0.00104868	0.0149888	0.944245	620	0.0133025	0.0201123	0.508349	620	0.0120983	0.00290585	3.1351e-05	98.7306	-950.694	1039.01
body_fat_mass	Zadj_TS	WHRadjBMI	579	0.0200636	0.013449	0.135745	594	0.0237259	0.014332	0.0983619	594	-0.00366237	0.019654	0.852177	594	-0.00211721	0.00319621	0.507706	-10.5525	-143.366	102.985
cholesterol	Zadj_TS	AD	377	0.0465033	0.0107964	1.65265e-05	374	0.0460437	0.011347	6.03976e-05	374	0.000459551	0.0156626	0.976593	374	-0.000920936	0.00312443	0.768183	-1.98037	-17.4481	12.1232
cholesterol	Zadj_TS	albumin	385	0.0589271	0.015648	0.00016602	394	0.0452037	0.0158492	0.00457306	394	0.0137235	0.0222724	0.537786	394	0.00626282	0.00288883	0.0301633	10.6281	1.21282	27.7268
cholesterol	Zadj_TS	aneurysm	389	0.181118	0.0338138	8.49295e-08	383	0.189505	0.0353989	1.49455e-07	383	-0.00838729	0.0489536	0.863963	383	-0.00120704	0.0117552	0.918216	-0.666437	-14.2979	12.7595
cholesterol	Zadj_TS	AST	387	0.000881746	0.0150074	0.953148	399	0.0145823	0.0152076	0.338201	399	-0.0137006	0.0213657	0.521365	399	-0.00745326	0.00270288	0.00582407	-845.285	-834.049	744.199
cholesterol	Zadj_TS	FVC	391	-0.0182363	0.0104525	0.0810401	414	-0.0242476	0.0122796	0.0489773	414	0.00601134	0.0161258	0.709314	414	0.00952006	0.00290973	0.00106864	-52.2039	-392.409	187.5
cholesterol	Zadj_TS	HDL	340	0.0375624	0.0206861	0.0693969	353	0.0374066	0.0206082	0.0703569	353	0.000155826	0.0291996	0.995742	353	-0.0159801	0.00479512	0.000860447	-42.5428	-341.062	159.312
cholesterol	Zadj_TS	IGF1	385	0.0230624	0.0156607	0.14085	413	0.014208	0.0167824	0.39771	413	0.00885445	0.0229544	0.699689	413	0.00695493	0.00290138	0.0165251	30.157	-205.276	273.345
cholesterol	Zadj_TS	IHD	352	0.12661	0.0123957	1.71535e-24	358	0.146693	0.0115903	1.43191e-30	358	-0.0200823	0.0169703	0.236658	358	-0.00955596	0.00280423	0.000655154	-7.54753	-12.5413	-3.19412
cholesterol	Zadj_TS	KC	363	0.0133163	0.00449699	0.00306482	359	0.0127679	0.00486395	0.00903733	359	0.000548441	0.00662427	0.934016	359	0.000440409	0.00150984	0.770522	3.30729	-24.0689	34.8921
cholesterol	Zadj_TS	menstruation	382	0.00211325	0.0154261	0.891037	377	-0.0225907	0.0153815	0.142756	377	0.0247039	0.0217843	0.256784	377	0.0203096	0.00550511	0.000224937	961.062	-2066.25	2000.56
cholesterol	Zadj_TS	OC	384	0.0363246	0.0124208	0.00345004	382	0.0263165	0.01353	0.0525059	382	0.0100081	0.0183667	0.585819	382	0.0108293	0.00333998	0.00118561	29.8125	10.4473	94.4005
cholesterol	Zadj_TS	prox_lifespan	370	-0.0522546	0.00704299	1.17678e-13	367	-0.0617261	0.00684925	1.15197e-17	367	0.00947147	0.00982426	0.335001	367	0.00348773	0.00219805	0.112572	-6.67449	-15.8803	1.40743
cholesterol	Zadj_TS	RA	392	-0.0153023	0.016349	0.349284	388	0.00690747	0.015914	0.664495	388	-0.0222098	0.0228155	0.330328	388	-0.00663383	0.00489572	0.175409	43.3517	-390.74	447.833
cholesterol	Zadj_TS	SHBG	371	0.0334996	0.0143073	0.0192099	390	0.0405275	0.015319	0.00848683	390	-0.00702783	0.0209612	0.737415	390	-0.00665946	0.00237487	0.0050452	-19.8792	-99.9544	-4.40604
cholesterol	Zadj_TS	SLE	335	-0.0145971	0.0276767	0.597906	335	-0.0170995	0.0289106	0.554613	335	0.0025024	0.0400227	0.950145	335	0.00292235	0.0043917	0.505779	-20.0201	-228.62	194.104
cholesterol	Zadj_TS	testosterone	391	-0.0154064	0.010992	0.161033	404	-0.00919816	0.0118528	0.438188	404	-0.00620826	0.0161652	0.700941	404	-0.00854338	0.00284524	0.00267599	55.4534	-391.628	530.779
cholesterol	Zadj_TS	total_protein	386	0.074467	0.0144991	2.80665e-07	414	0.0903863	0.0150442	4.13234e-09	414	-0.0159193	0.0208938	0.446109	414	-0.00906149	0.00249349	0.000279001	-12.1685	-23.2467	-5.37917
cholesterol	Zadj_TS	WHRadjBMI	381	0.000787548	0.00961511	0.93472	398	0.00124699	0.010725	0.907498	398	-0.000459437	0.014404	0.974555	398	0.00471863	0.00232008	0.0419698	599.154	-782.138	775.345
CRP	Zadj_TS	AD	530	-0.0739149	0.0121648	1.23124e-09	525	-0.0778982	0.0127759	2.09778e-09	525	0.00398334	0.0176411	0.821357	525	0.00360594	0.0035399	0.308367	-4.8785	-15.4159	4.43903
CRP	Zadj_TS	albumin	523	-0.0605881	0.0131095	3.80636e-06	532	-0.0408761	0.0132874	0.0022041	532	-0.0197121	0.0186659	0.290946	532	-0.0185213	0.0040076	3.80899e-06	30.5692	16.0614	58.4312
CRP	Zadj_TS	aneurysm	535	0.0113443	0.030811	0.712732	527	-0.00763296	0.0320501	0.811852	527	0.0189773	0.0444581	0.669484	527	0.0227699	0.0107056	0.0334271	200.717	-1123.7	1077.21
CRP	Zadj_TS	AST	536	-0.00462709	0.011467	0.686571	546	-0.0133847	0.0121088	0.269487	546	0.00875763	0.0166768	0.599487	546	0.0100897	0.00273803	0.000228679	-218.057	-1375.82	1189.71
CRP	Zadj_TS	FVC	537	-0.10103	0.0107567	5.87362e-21	556	-0.0879706	0.011726	2.51398e-13	556	-0.013059	0.0159125	0.411829	556	-0.0121525	0.00319872	0.000145174	12.0287	5.76036	19.2057
CRP	Zadj_TS	HDL	508	-0.0388805	0.0145811	0.0076646	521	-0.0448997	0.0150694	0.0030221	521	0.00601918	0.0209689	0.774072	521	0.00945319	0.0030997	0.00229063	-24.3134	-90.2218	-7.35922
CRP	Zadj_TS	IGF1	512	-0.115218	0.0149246	1.16336e-14	537	-0.107984	0.0156552	1.49795e-11	537	-0.00723439	0.0216294	0.738025	537	-0.00989328	0.00320408	0.00201705	8.58657	3.12745	15.0869
CRP	Zadj_TS	IHD	471	0.0108978	0.00860767	0.205493	472	-0.000364284	0.00899768	0.967722	472	0.0112621	0.0124519	0.36576	472	0.0110788	0.00271578	4.51449e-05	101.661	-840.052	1069.78
CRP	Zadj_TS	KC	478	0.00481429	0.00443097	0.277254	472	0.00538698	0.00483998	0.26627	472	-0.000572689	0.00656193	0.930453	472	-0.000877499	0.00161987	0.588019	-18.227	-339.905	300.559
CRP	Zadj_TS	menstruation	523	0.0140802	0.0147472	0.339692	517	0.0239075	0.0154851	0.123227	517	-0.00982728	0.0213838	0.645828	517	-0.0105806	0.00440657	0.0163462	-75.145	-818.173	743.675
CRP	Zadj_TS	OC	529	-0.00336836	0.0114002	0.767638	525	0.00606886	0.0123324	0.622849	525	-0.00943723	0.0167944	0.574165	525	-0.00703701	0.00300428	0.0191638	208.915	-871.108	948.768
CRP	Zadj_TS	prox_lifespan	464	0.0127027	0.00605534	0.0359256	462	0.0204274	0.006598	0.00208125	462	-0.00772474	0.00895549	0.388373	462	-0.00695353	0.00222251	0.00175592	-54.7406	-340.294	-11.4902
CRP	Zadj_TS	RA	535	0.0250118	0.0136055	0.0660097	530	0.0220794	0.0145112	0.128722	530	0.00293239	0.0198918	0.882803	530	0.00370648	0.0042949	0.38814	14.8189	-65.6569	152.066
CRP	Zadj_TS	SHBG	512	-0.098241	0.014685	2.23328e-11	523	-0.0999349	0.0151183	9.5141e-11	523	0.00169388	0.0210763	0.935944	523	0.00574904	0.00265594	0.0304182	-5.85198	-12.2399	-0.68741
CRP	Zadj_TS	SLE	427	-0.000974983	0.023404	0.966771	423	0.012758	0.0243507	0.600606	423	-0.0137329	0.0337743	0.684295	423	-0.0192949	0.00611296	0.00159738	1978.99	-1271.37	1351.6
CRP	Zadj_TS	testosterone	537	-0.038924	0.00960345	5.05383e-05	546	-0.0495409	0.0101554	1.40755e-06	546	0.010617	0.0139771	0.447496	546	0.0124207	0.00305656	4.83167e-05	-31.9102	-68.1843	-14.8829
CRP	Zadj_TS	total_protein	534	0.071518	0.0119032	1.87494e-09	558	0.066201	0.0128832	3.83901e-07	558	0.00531706	0.0175404	0.761789	558	0.00705687	0.00225156	0.00172311	9.86727	3.6915	18.3598
CRP	Zadj_TS	WHRadjBMI	525	0.0179805	0.00819895	0.0283059	542	0.0216596	0.00921351	0.0190893	542	-0.00367911	0.0123334	0.76547	542	-0.00545643	0.00229616	0.0174862	-30.3464	-176.293	-1.7154
depression	Zadj_TS	AD	62	-0.0343024	0.0292582	0.241035	65	-0.0503993	0.044839	0.265275	65	0.0160969	0.0535404	0.763682	65	0.0160988	0.0163423	0.324577	-46.9319	-577.878	494.251
depression	Zadj_TS	albumin	62	-0.0386697	0.0398697	0.332095	84	0.00117645	0.0695849	0.986552	84	-0.0398462	0.0801976	0.619295	84	-0.0398462	0.0118206	0.000749227	103.042	-942.052	978.035
depression	Zadj_TS	aneurysm	60	0.395176	0.157534	0.0121242	60	0.376228	0.161845	0.0236146	60	0.0189478	0.225856	0.933141	60	0.0189478	0.0803436	0.813561	4.79478	-51.0317	71.1879
depression	Zadj_TS	AST	62	0.0094987	0.0374581	0.799819	86	-0.0251014	0.0672816	0.710029	86	0.0346001	0.077006	0.653203	86	0.0346001	0.0102353	0.0007236	364.262	-1214.36	1275.35
depression	Zadj_TS	FVC	61	-0.23235	0.0516329	6.79424e-06	93	-0.197615	0.0884896	0.0279876	93	-0.0347346	0.102452	0.734584	93	-0.0347346	0.0133703	0.00937947	14.9493	3.65935	32.8343
depression	Zadj_TS	HDL	62	-0.156706	0.0480599	0.00111164	81	-0.186697	0.0725596	0.0119535	81	0.0299914	0.0870325	0.730395	81	0.0299914	0.0108286	0.00561174	-19.1387	-53.8115	-5.32143
depression	Zadj_TS	IGF1	62	-0.109599	0.0432479	0.0112705	100	-0.0831177	0.0830511	0.319387	100	-0.026481	0.0936369	0.777326	100	-0.026481	0.00965267	0.0060809	24.1618	5.44156	101.245
depression	Zadj_TS	IHD	62	0.209113	0.0300561	3.46587e-12	74	0.170355	0.0374026	2.08964e-05	74	0.0387573	0.0479825	0.419242	74	0.0387573	0.0100547	0.000115893	18.5342	8.94111	31.3334
depression	Zadj_TS	KC	62	0.0275962	0.0219121	0.207883	64	0.0679589	0.0251767	0.00894387	64	-0.0403626	0.0333767	0.226545	64	-0.0393119	0.0134215	0.00340024	-142.454	-1517.1	1210.56
depression	Zadj_TS	menstruation	60	0.18199	0.085191	0.0326585	61	0.266622	0.0898189	0.00432018	61	-0.0846322	0.123794	0.494194	61	-0.0846322	0.0286063	0.00309127	-46.5038	-278.416	-8.9733
depression	Zadj_TS	OC	62	0.0656549	0.0555341	0.237109	66	0.127745	0.0674589	0.0627916	66	-0.0620896	0.087377	0.477336	66	-0.0620896	0.0171847	0.000302596	-94.5697	-964.496	852.256
depression	Zadj_TS	prox_lifespan	58	-0.0862801	0.0246728	0.000470558	65	-0.00497116	0.0276824	0.85806	65	-0.0813089	0.0370818	0.0283295	65	-0.0800347	0.0186001	1.68558e-05	92.7615	44.0273	227.808
depression	Zadj_TS	RA	60	0.138983	0.057135	0.0149938	62	0.140515	0.0755691	0.0678717	62	-0.00153278	0.094737	0.987091	62	-0.00153278	0.0289002	0.957703	-1.10285	-68.5084	62.4808
depression	Zadj_TS	SHBG	62	-0.0830987	0.0377271	0.027621	87	-0.108246	0.0720628	0.136774	87	0.0251476	0.0813411	0.757198	87	0.0251476	0.00855852	0.00329999	-30.2624	-156.521	-5.92574
depression	Zadj_TS	SLE	61	0.0790874	0.105235	0.452331	63	0.111943	0.129313	0.390061	63	-0.0328558	0.166722	0.843773	63	-0.0328558	0.0182605	0.0719737	-41.5436	-379.155	337.025
depression	Zadj_TS	testosterone	62	0.00205609	0.0301732	0.945672	78	-0.0335682	0.0548836	0.542612	78	0.0356242	0.0626309	0.569494	78	0.0356242	0.0125981	0.00468758	1732.62	-1836.96	1765.65
depression	Zadj_TS	total_protein	62	-0.0400769	0.0369452	0.278026	101	-0.0703814	0.0835352	0.401519	101	0.0303045	0.0913405	0.740059	101	0.0303045	0.00948986	0.00140631	-75.6158	-761.717	731.542
depression	Zadj_TS	WHRadjBMI	61	0.0888161	0.040183	0.027085	86	0.113099	0.0639371	0.0805394	86	-0.0242827	0.0755158	0.747788	86	-0.0235762	0.0112046	0.0353651	-26.545	-156.055	1.34994
height	Zadj_TS	AD	2313	-0.0201303	0.00341337	3.69037e-09	2290	-0.0196409	0.00345372	1.45889e-08	2290	-0.000489412	0.00485585	0.919719	2290	-0.000774364	0.000423928	0.0677541	3.84675	-0.244137	8.78049
height	Zadj_TS	albumin	2324	-0.0169363	0.00463814	0.000260692	2317	-0.0176187	0.00482414	0.000265781	2317	0.000682435	0.00669214	0.918776	2317	0.000973394	0.000509701	0.0561671	-5.7474	-16.1766	0.0279549
height	Zadj_TS	aneurysm	2322	0.0714234	0.0173526	3.85473e-05	2297	0.077057	0.01749	1.10256e-05	2297	-0.00563356	0.0246376	0.819136	2297	-0.00735979	0.00257685	0.00428851	-10.3045	-23.7238	-3.20118
height	Zadj_TS	AST	2329	-0.0246795	0.00489879	4.70715e-07	2318	-0.0218585	0.00501841	1.38448e-05	2318	-0.00282106	0.00701303	0.687493	2318	-0.00223548	0.000673544	0.000903451	9.05805	3.59601	17.5903
height	Zadj_TS	FVC	2332	0.456381	0.00518207	0	2317	0.454572	0.00528827	0	2317	0.00180863	0.00740403	0.807017	2317	0.002432	0.000775308	0.00170792	0.532888	0.207709	0.863052
height	Zadj_TS	HDL	2312	-0.00389789	0.00499893	0.435541	2306	-0.00475364	0.00515158	0.356232	2306	0.000855753	0.0071783	0.905106	2306	-0.000733908	0.000481662	0.127584	18.8283	-166.57	198.942
height	Zadj_TS	IGF1	2300	0.0136333	0.00660568	0.03903	2301	0.00880586	0.00669081	0.188268	2301	0.00482741	0.00940224	0.607649	2301	0.00368258	0.00103499	0.000373589	27.0117	6.74803	174.572
height	Zadj_TS	IHD	2195	-0.0507732	0.00380086	1.05894e-40	2183	-0.0485158	0.00386651	6.37942e-35	2183	-0.00225743	0.00542185	0.677148	2183	-0.00271774	0.000735202	0.00021851	5.35271	2.51932	8.39401
height	Zadj_TS	KC	2235	0.00551319	0.00241306	0.0223288	2211	0.00553133	0.00244464	0.0237548	2211	-1.81324e-05	0.00343499	0.995788	2211	2.79253e-05	0.000290084	0.923309	0.506518	-17.3666	18.6801
height	Zadj_TS	menstruation	2286	-0.00752858	0.00792327	0.342018	2262	-0.00946172	0.00797986	0.235865	2262	0.00193314	0.0112453	0.863511	2262	0.002714	0.0010576	0.010282	-36.0493	-354.575	329.089
height	Zadj_TS	OC	2311	0.0147748	0.00627859	0.0186125	2289	0.0126536	0.00641987	0.0488445	2289	0.00212123	0.00897973	0.813258	2289	0.00218598	0.000817989	0.00753145	14.7953	2.9689	72.5234
height	Zadj_TS	prox_lifespan	2222	0.0069872	0.00242401	0.00394542	2201	0.00586739	0.00245199	0.0167987	2201	0.0011198	0.00344791	0.74535	2201	0.00126414	0.000409465	0.00201988	18.0922	5.91068	59.1398
height	Zadj_TS	RA	2333	0.0145055	0.00714039	0.0422078	2309	0.0167342	0.00719209	0.020065	2309	-0.00222871	0.0101347	0.825941	2309	-0.00147356	0.000885159	0.0959638	-10.1587	-69.0973	6.30478
height	Zadj_TS	SHBG	2321	0.0332129	0.00546506	1.22206e-09	2311	0.0357875	0.00558077	1.72885e-10	2311	-0.00257459	0.00781101	0.741694	2311	-0.00173541	0.000626787	0.00562734	-5.22511	-10.1746	-1.52387
height	Zadj_TS	SLE	2060	0.0824525	0.0127046	8.58404e-11	2040	0.0834321	0.0129056	1.26575e-10	2040	-0.000979595	0.0181097	0.956862	2040	0.00239783	0.00132923	0.0712438	2.90813	-0.185102	6.63605
height	Zadj_TS	testosterone	2330	-0.0114648	0.00398529	0.00401745	2319	-0.0108343	0.004106	0.00837947	2319	-0.000630548	0.00572205	0.912254	2319	-0.00109701	0.000490652	0.0253633	9.56848	1.11732	34.258
height	Zadj_TS	total_protein	2326	-0.0316928	0.004951	1.54064e-10	2327	-0.0285694	0.00511401	2.58737e-08	2327	-0.00312341	0.00711797	0.660801	2327	-0.00379348	0.000935808	5.04151e-05	11.9695	5.94868	20.2369
height	Zadj_TS	WHRadjBMI	2308	0.00495442	0.00507044	0.328511	2299	0.00652037	0.0051572	0.206242	2299	-0.00156595	0.0072323	0.828581	2299	-0.000114683	0.000528329	0.828156	-2.31475	-90.8911	82.8802
HTN_essential	Zadj_TS	AD	196	-0.0691023	0.0156129	9.60057e-06	193	-0.0748601	0.0171884	2.16572e-05	193	0.00575783	0.0232207	0.804165	193	0.0123777	0.00638073	0.0523976	-17.9121	-44.4925	-0.191882
HTN_essential	Zadj_TS	albumin	200	-0.0950014	0.0249321	0.000138735	211	-0.062879	0.0253319	0.0138449	211	-0.0321224	0.0355431	0.366123	211	-0.0168268	0.00546245	0.00206685	17.7122	6.13238	41.9702
HTN_essential	Zadj_TS	aneurysm	197	0.497879	0.067496	1.62608e-13	191	0.458919	0.070809	7.71105e-10	191	0.0389594	0.0978245	0.69044	191	0.0568423	0.0295317	0.0542554	11.4169	0.0346639	24.6575
HTN_essential	Zadj_TS	AST	200	0.0931412	0.0290434	0.00134142	212	0.0647767	0.029994	0.0319323	212	0.0283645	0.0417511	0.496903	212	0.0145328	0.00530648	0.00616845	15.603	4.30986	45.1526
HTN_essential	Zadj_TS	FVC	200	-0.126962	0.024143	1.45029e-07	226	-0.121368	0.0300463	7.36543e-05	226	-0.00559423	0.0385443	0.884602	226	-0.0178545	0.00631345	0.00468373	14.0629	4.2727	27.9817
HTN_essential	Zadj_TS	HDL	195	-0.110133	0.0263284	2.87614e-05	208	-0.0837351	0.0269285	0.00213892	208	-0.026398	0.0376607	0.483339	208	0.012474	0.00486352	0.0103233	-11.3263	-26.3276	-2.72088
HTN_essential	Zadj_TS	IGF1	189	0.00314266	0.0257098	0.902712	218	0.0187093	0.0301679	0.535798	218	-0.0155666	0.039637	0.69452	218	-0.0163465	0.00556644	0.00331821	-520.146	-947.878	990.798
HTN_essential	Zadj_TS	IHD	183	0.346386	0.0215566	4.23133e-58	189	0.31261	0.021228	4.29214e-33	189	0.0337759	0.0302542	0.26425	189	0.0182132	0.00550635	0.000940725	5.25807	2.20618	8.50266
HTN_essential	Zadj_TS	KC	190	0.0352883	0.00952975	0.000213095	186	0.0400508	0.0107169	0.000248236	186	-0.00476245	0.0143411	0.739826	186	-0.00331409	0.00383649	0.38768	-9.39146	-39.0208	12.8232
HTN_essential	Zadj_TS	menstruation	189	0.0764567	0.0311681	0.0141654	184	0.122005	0.0306424	9.88358e-05	184	-0.0455487	0.0437082	0.297361	184	-0.0368999	0.0119335	0.00198718	-48.2626	-214.658	-13.9973
HTN_essential	Zadj_TS	OC	195	-0.0139068	0.0242516	0.566349	193	0.00626559	0.0279552	0.822896	193	-0.0201723	0.0370086	0.585704	193	-0.0250888	0.00781504	0.00132585	180.407	-1449.05	1510.62
HTN_essential	Zadj_TS	prox_lifespan	183	-0.237582	0.0111657	1.82329e-100	179	-0.222886	0.0110658	1.14484e-47	179	-0.0146959	0.0157202	0.349869	179	-0.00639738	0.00382324	0.0942705	2.6927	-0.438427	5.83884
HTN_essential	Zadj_TS	RA	200	0.0301509	0.0319355	0.345109	196	-0.0108432	0.0302181	0.720111	196	0.0409942	0.043966	0.351127	196	0.000460172	0.0102653	0.964244	1.52623	-267.034	285.189
HTN_essential	Zadj_TS	SHBG	195	-0.0819935	0.0233811	0.000453471	213	-0.0895852	0.0270853	0.00110646	213	0.00759164	0.0357811	0.831975	213	0.0120413	0.0043243	0.00536004	-14.6856	-38.4611	-4.18522
HTN_essential	Zadj_TS	SLE	172	0.076998	0.0548077	0.160058	172	0.083157	0.0579105	0.152852	172	-0.00615894	0.079734	0.93843	172	-0.0135404	0.00784018	0.0841575	-17.5854	-183.281	123.908
HTN_essential	Zadj_TS	testosterone	198	-0.0721652	0.0200892	0.00032785	209	-0.0803055	0.0229489	0.000571015	209	0.0081403	0.0304996	0.789548	209	0.0154673	0.00569499	0.00660849	-21.4332	-55.245	-5.81905
HTN_essential	Zadj_TS	total_protein	198	0.0928216	0.0272614	0.000661966	225	0.0610658	0.0306703	0.0476971	225	0.0317557	0.0410348	0.439006	225	0.0127376	0.00445949	0.00428636	13.7226	4.1372	36.6044
HTN_essential	Zadj_TS	WHRadjBMI	188	-0.0479101	0.022204	0.0309493	204	-0.0543767	0.0250688	0.031243	204	0.00646663	0.0334882	0.846879	204	-0.0151148	0.00591642	0.0106275	31.5482	2.32447	170.821
IGF1	Zadj_TS	AD	858	-0.00719511	0.00597059	0.228167	852	-0.00611022	0.00616556	0.321956	852	-0.00108489	0.00858266	0.899411	852	-0.00106078	0.00113789	0.351214	14.743	-144.623	188.53
IGF1	Zadj_TS	albumin	864	-0.0303982	0.0119459	0.0109383	871	-0.0367306	0.0121931	0.0026669	871	0.0063324	0.0170697	0.710657	871	0.00831015	0.00233313	0.000368314	-27.3376	-107.333	-9.75564
IGF1	Zadj_TS	aneurysm	870	-0.0817712	0.0271603	0.00260657	860	-0.0741061	0.027616	0.00742709	860	-0.00766505	0.038734	0.843132	860	-0.00783456	0.00533981	0.142322	9.58108	-3.34583	35.9621
IGF1	Zadj_TS	AST	868	-0.0378547	0.00867839	1.28905e-05	877	-0.0324095	0.00912945	0.000405763	877	-0.00544519	0.0125961	0.665529	877	-0.00553618	0.00159981	0.000539123	14.6248	5.99951	30.6407
IGF1	Zadj_TS	FVC	855	0.142266	0.011003	3.06063e-38	872	0.131554	0.0113433	5.10246e-29	872	0.010712	0.0158031	0.497874	872	0.0107542	0.00273561	8.45309e-05	7.55921	3.81743	11.659
IGF1	Zadj_TS	HDL	849	0.0581849	0.0118969	1.00437e-06	856	0.0594243	0.0122939	1.58926e-06	856	-0.0012393	0.0171077	0.942251	856	-0.00272979	0.00155384	0.0789517	-4.69157	-11.7366	0.502112
IGF1	Zadj_TS	IHD	821	0.00409812	0.00703291	0.560091	821	0.0101025	0.00717177	0.159318	821	-0.00600439	0.0100447	0.549996	821	-0.00579882	0.00162387	0.000355651	-141.499	-1060.8	1078.51
IGF1	Zadj_TS	KC	829	-0.00935327	0.0038062	0.0139955	822	-0.0100549	0.00392421	0.0105768	822	0.000701588	0.00546686	0.897884	822	0.000719045	0.000713904	0.313838	-7.68764	-44.8964	9.32941
IGF1	Zadj_TS	menstruation	841	0.0049394	0.0121359	0.684003	832	-0.00122118	0.0124354	0.921796	832	0.00616059	0.0173759	0.722928	832	0.00528436	0.00233417	0.023579	106.984	-667.771	623.663
IGF1	Zadj_TS	OC	860	-0.0149467	0.0107349	0.163818	854	-0.016352	0.0112908	0.147913	854	0.00140529	0.0155795	0.928127	854	0.00250434	0.00166093	0.131608	-16.7551	-171.364	122.251
IGF1	Zadj_TS	prox_lifespan	794	-0.0042969	0.0043031	0.318008	791	-0.0062343	0.00451403	0.167641	791	0.0019374	0.00623643	0.75606	791	0.002655	0.00106521	0.0126859	-61.7887	-639.212	533.655
IGF1	Zadj_TS	RA	870	-0.0148071	0.0119299	0.21454	862	-0.0134436	0.012234	0.272134	862	-0.00136355	0.0170878	0.936399	862	-0.00089793	0.00216325	0.67808	6.06418	-101.373	128.288
IGF1	Zadj_TS	SHBG	850	-0.0798156	0.0131158	1.16171e-09	860	-0.0796332	0.013484	5.05544e-09	860	-0.000182411	0.0188107	0.992263	860	-0.0026075	0.00164387	0.112694	3.26691	-0.718878	7.90599
IGF1	Zadj_TS	SLE	785	-0.0121936	0.0209673	0.560866	777	-0.0238142	0.0213569	0.26517	777	0.0116206	0.029929	0.697815	777	0.0118249	0.00392018	0.00255787	-96.9756	-844.72	720.737
IGF1	Zadj_TS	testosterone	870	-0.00761731	0.00891479	0.392852	875	-0.00366867	0.00926255	0.692146	875	-0.00394865	0.0128557	0.758728	875	-0.00454144	0.0016681	0.00647853	59.6199	-494.865	652.433
IGF1	Zadj_TS	total_protein	862	-0.0548626	0.00996195	3.64551e-08	883	-0.0476865	0.0105438	6.94084e-06	883	-0.00717609	0.0145056	0.620804	883	-0.00589392	0.00166921	0.000414041	10.743	4.61716	19.7567
IGF1	Zadj_TS	WHRadjBMI	849	-0.0140278	0.00852732	0.0999621	856	-0.017636	0.00879979	0.0453708	856	0.00360823	0.0122536	0.768405	856	0.00445832	0.00164676	0.00678253	-31.7822	-264.763	137.815
LDL	Zadj_TS	AD	378	0.0631557	0.0110847	1.21538e-08	377	0.0625451	0.0117987	1.97062e-07	377	0.00061059	0.0161889	0.969914	377	-0.000395748	0.00334077	0.905703	-0.626623	-11.6023	10.1807
LDL	Zadj_TS	albumin	375	0.0550876	0.0138939	7.3435e-05	385	0.0427649	0.0141663	0.00270776	385	0.0123227	0.0198425	0.534583	385	0.00590136	0.00264709	0.0257887	10.7127	1.46344	26.6746
LDL	Zadj_TS	aneurysm	379	0.212292	0.0326225	7.63886e-11	374	0.227546	0.0343512	1.22632e-10	374	-0.0152532	0.0473734	0.74747	374	-0.0109336	0.0122293	0.371298	-5.15023	-17.6563	6.20171
LDL	Zadj_TS	AST	380	0.00646106	0.0146181	0.658496	394	0.0195015	0.0148426	0.189652	394	-0.0130405	0.0208325	0.531335	394	-0.00789896	0.00269314	0.00335717	-122.255	-820.934	745.528
LDL	Zadj_TS	FVC	382	-0.0164373	0.00965125	0.088545	408	-0.0225704	0.0118111	0.056715	408	0.00613312	0.0152528	0.687612	408	0.00846598	0.00268919	0.00164303	-51.5048	-400.999	203.441
LDL	Zadj_TS	HDL	359	-0.0256939	0.0167343	0.124686	373	-0.0271201	0.0167509	0.106292	373	0.00142622	0.0236776	0.951968	373	-0.0101633	0.00345011	0.00322136	39.5553	-212.797	341.773
LDL	Zadj_TS	IGF1	375	0.0356449	0.0141017	0.0114812	407	0.0245846	0.0153525	0.11008	407	0.0110602	0.020846	0.595719	407	0.00988585	0.00297053	0.000874811	27.7343	9.32714	112.823
LDL	Zadj_TS	IHD	334	0.150488	0.012189	5.10659e-35	341	0.171262	0.0112023	1.6824e-40	341	-0.0207742	0.0165548	0.209525	341	-0.0115635	0.002978	0.000103177	-7.68404	-12.0405	-3.78731
LDL	Zadj_TS	KC	341	0.0111306	0.00454739	0.0143772	338	0.00908433	0.00495404	0.0675795	338	0.00204632	0.00672468	0.7609	338	0.00218277	0.00167493	0.192507	19.6105	-12.4305	101.421
LDL	Zadj_TS	menstruation	375	-0.00813562	0.0154638	0.598814	371	-0.0333999	0.0154209	0.0309603	371	0.0252643	0.0218389	0.247333	371	0.0210676	0.00552167	0.000135939	-258.955	-2092.5	1823.55
LDL	Zadj_TS	OC	374	0.0193841	0.0124309	0.118915	373	0.0076821	0.0134944	0.569511	373	0.011702	0.0183474	0.523603	373	0.0122318	0.00349174	0.000459908	63.1024	-486.004	515.024
LDL	Zadj_TS	prox_lifespan	357	-0.0672974	0.00700996	7.97479e-22	355	-0.0762692	0.00680286	3.68738e-25	355	0.00897178	0.00976824	0.358376	355	0.00361029	0.00223915	0.106886	-5.36468	-12.3438	1.00693
LDL	Zadj_TS	RA	383	-0.0149848	0.0171205	0.381435	380	0.0124086	0.01669	0.457655	380	-0.0273934	0.0239095	0.251915	380	-0.0114151	0.00531533	0.0317468	76.1781	-627.873	822.817
LDL	Zadj_TS	SHBG	359	0.0226834	0.0135229	0.0934635	376	0.0301157	0.0143703	0.0367819	376	-0.00743224	0.0197326	0.706436	376	-0.00763795	0.00238855	0.00138514	-33.6719	-299.27	189.486
LDL	Zadj_TS	SLE	307	-0.0124598	0.0273662	0.648893	308	-0.0166691	0.028693	0.561703	308	0.00420931	0.0396509	0.915456	308	0.0047541	0.00475203	0.3171	-38.1553	-306.623	287.94
LDL	Zadj_TS	testosterone	380	-0.00922853	0.00967106	0.339962	394	-0.0019423	0.0106997	0.856046	394	-0.00728623	0.0144226	0.613422	394	-0.00939704	0.00271491	0.000537618	101.826	-919.611	967.722
LDL	Zadj_TS	total_protein	378	0.0694871	0.013618	3.35047e-07	408	0.0849431	0.0142534	5.49564e-09	408	-0.015456	0.0197132	0.433015	408	-0.00950619	0.00243141	9.2391e-05	-13.6805	-25.8082	-6.43301
LDL	Zadj_TS	WHRadjBMI	373	-0.00185336	0.00898768	0.836626	390	-0.00172834	0.0101597	0.865006	390	-0.000125018	0.0135646	0.992646	390	0.00412919	0.00217689	0.0578506	-222.794	-688.587	737.3
light_smoker	Zadj_TS	AD	5	0.0449478	0.0626608	0.473177	9	0.0986201	0.142915	0.512376	9	-0.0536722	0.156048	0.730886	9	-0.0536722	0.048347	0.266936	-119.41	-1178.17	1135.58
light_smoker	Zadj_TS	albumin	5	0.131637	0.062904	0.0363785	28	0.0918886	0.158589	0.567297	28	0.0397488	0.170609	0.815775	28	0.0397488	0.0166865	0.0172148	30.1957	0.586293	193.039
light_smoker	Zadj_TS	aneurysm	5	-0.875687	0.397567	0.0276219	5	0.149321	0.8997	0.878737	5	-1.02501	0.983626	0.297379	5	-1.02501	0.876698	0.242335	117.052	-129.627	722.615
light_smoker	Zadj_TS	AST	5	0.107133	0.0519259	0.0390944	28	0.144921	0.144443	0.324958	28	-0.0377884	0.153493	0.805536	28	-0.0377884	0.0144966	0.00914162	-35.2724	-222.524	-2.2902
light_smoker	Zadj_TS	FVC	5	0.230367	0.0975506	0.0182003	38	0.189395	0.176474	0.290315	38	0.0409725	0.201641	0.838982	38	0.0409725	0.0196654	0.0372075	17.7857	0.252872	89.5913
light_smoker	Zadj_TS	HDL	5	0.00935764	0.0357238	0.793364	25	0.0377453	0.165104	0.821188	25	-0.0283876	0.168924	0.866544	25	-0.0283876	0.0166014	0.0872735	-303.363	-1082.95	1112.19
light_smoker	Zadj_TS	IGF1	5	0.0529337	0.0610658	0.386035	45	0.0209755	0.161999	0.897582	45	0.0319582	0.173126	0.853547	45	0.0319582	0.0143068	0.025498	60.374	-589.586	618.285
light_smoker	Zadj_TS	IHD	5	0.128552	0.148105	0.385407	18	0.172646	0.108543	0.131266	18	-0.0440939	0.183621	0.810225	18	-0.0440939	0.0152856	0.00391819	-34.3005	-332.712	340.222
light_smoker	Zadj_TS	KC	5	-0.0805647	0.0317966	0.0112847	7	-0.163758	0.035545	0.00580294	7	0.0831937	0.0476913	0.0810862	7	0.0839461	0.0252363	0.000879729	-104.197	-414.596	-34.0538
light_smoker	Zadj_TS	menstruation	5	0.0923346	0.0952936	0.332571	6	-0.0164323	0.0445122	0.730717	6	0.108767	0.105177	0.301074	6	0.108767	0.0274074	7.23212e-05	117.796	-1171.09	1275.31
light_smoker	Zadj_TS	OC	5	-0.0520749	0.0783821	0.506452	9	-0.118644	0.194862	0.561848	9	0.0665688	0.210036	0.751289	9	0.0665688	0.028215	0.0183074	-127.833	-1099.37	1024.59
light_smoker	Zadj_TS	prox_lifespan	5	0.216686	0.0880797	0.0138892	12	0.12331	0.0587193	0.0620789	12	0.0933768	0.105858	0.377727	12	0.0934207	0.0266003	0.000444714	43.1133	15.1628	186.017
light_smoker	Zadj_TS	RA	5	-0.159287	0.102185	0.119039	7	-0.172437	0.246339	0.51515	7	0.0131496	0.266692	0.960675	7	0.0128916	0.101266	0.898699	-8.09331	-404.719	347.525
light_smoker	Zadj_TS	SHBG	5	-0.0205998	0.0964483	0.830871	33	0.000977717	0.168969	0.99542	33	-0.0215775	0.194558	0.911691	33	-0.0215775	0.0127137	0.0896603	104.746	-349.396	353.165
light_smoker	Zadj_TS	SLE	4	-0.023269	0.153039	0.879151	6	-0.0641179	0.439344	0.891028	6	0.0408489	0.465236	0.930034	6	0.0408489	0.0446387	0.360139	-175.551	-522.063	491.824
light_smoker	Zadj_TS	testosterone	5	-0.00170347	0.0605722	0.977564	24	0.0413955	0.132798	0.758191	24	-0.043099	0.14596	0.767781	24	-0.043099	0.0186171	0.0206117	2530.07	-1089.38	1199.43
light_smoker	Zadj_TS	total_protein	5	0.0741869	0.0929027	0.424555	46	0.10863	0.166616	0.517807	46	-0.0344432	0.190767	0.85672	46	-0.0344432	0.0131521	0.00882309	-46.4275	-416.961	414.586
light_smoker	Zadj_TS	WHRadjBMI	5	-0.0375291	0.0702006	0.592928	30	-0.0615334	0.136693	0.656062	30	0.0240043	0.153665	0.875866	30	0.0246545	0.0171077	0.149547	-65.6943	-568.089	470.733
lipid	Zadj_TS	AD	65	-0.0568985	0.0208315	0.0063073	69	-0.0492719	0.0259836	0.0622377	69	-0.00762656	0.0333032	0.818866	69	-0.00762498	0.00879917	0.386185	13.401	-20.6598	70.056
lipid	Zadj_TS	albumin	64	0.0377506	0.0381781	0.322759	87	0.0187844	0.0418403	0.654607	87	0.0189662	0.0566408	0.737737	87	0.0189662	0.00674624	0.00493295	50.2408	-529.702	547.375
lipid	Zadj_TS	aneurysm	67	0.520103	0.071452	3.36179e-13	67	0.559643	0.0840092	6.84071e-09	67	-0.0395408	0.110286	0.719947	67	-0.0395408	0.0455784	0.38565	-7.60249	-25.97	9.58474
lipid	Zadj_TS	AST	65	0.0833403	0.0408676	0.0414226	88	0.0996078	0.0433862	0.0241176	88	-0.0162675	0.0596031	0.784907	88	-0.0162675	0.00640254	0.0110604	-19.5193	-125.824	-0.354938
lipid	Zadj_TS	FVC	66	-0.055021	0.0206163	0.00761212	98	-0.0739691	0.0359578	0.0423878	98	0.0189481	0.0414487	0.647567	98	0.0189481	0.00670394	0.00470737	-34.4378	-128.273	-9.12199
lipid	Zadj_TS	HDL	60	-0.124182	0.0481127	0.00984953	80	-0.109224	0.04954	0.0304169	80	-0.0149576	0.0690583	0.828525	80	-0.0149576	0.00697324	0.0319525	12.0449	0.558607	49.9383
lipid	Zadj_TS	IGF1	63	0.0375986	0.0457085	0.410751	102	0.024496	0.048199	0.612414	102	0.0131026	0.066426	0.843631	102	0.0131026	0.00609962	0.0317057	34.8486	-344.025	318.49
lipid	Zadj_TS	IHD	62	0.558752	0.0356369	2.10519e-55	75	0.58271	0.0331785	6.34133e-28	75	-0.0239586	0.0486909	0.622681	75	-0.0239586	0.00720515	0.000883543	-4.28788	-6.92984	-1.78775
lipid	Zadj_TS	KC	63	0.0193591	0.010182	0.0572627	65	0.0041624	0.0128154	0.746411	65	0.0151967	0.0163679	0.353177	65	0.0143362	0.00619989	0.0207592	74.0543	-137.73	565.662
lipid	Zadj_TS	menstruation	64	-0.00950656	0.0322489	0.768156	65	-0.0517036	0.0340935	0.134389	65	0.0421971	0.0469293	0.368566	65	0.0421971	0.0129211	0.00109172	-443.873	-1972.43	2025.96
lipid	Zadj_TS	OC	65	0.0421837	0.0319904	0.187291	69	0.0156517	0.0378786	0.680775	69	0.0265321	0.04958	0.592555	69	0.0265321	0.00874864	0.00242368	62.8964	-504.162	583
lipid	Zadj_TS	prox_lifespan	65	-0.189198	0.0143829	1.60609e-39	72	-0.226609	0.0148101	5.06556e-24	72	0.0374115	0.0206447	0.0699624	72	0.0371162	0.00904207	4.04602e-05	-19.6177	-29.9382	-10.2762
lipid	Zadj_TS	RA	67	-0.0522551	0.0307683	0.0894435	69	-0.0539103	0.0395738	0.177675	69	0.00165514	0.0501276	0.97366	69	0.00152627	0.0166156	0.926811	-2.92081	-174.304	155.572
lipid	Zadj_TS	SHBG	60	-0.065548	0.0320779	0.0410125	87	-0.0556806	0.0398192	0.16565	87	-0.00986741	0.0511328	0.846978	87	-0.00986741	0.00453191	0.0294567	15.0537	-4.20782	87.5692
lipid	Zadj_TS	SLE	59	-0.0813386	0.0515984	0.114939	61	-0.100515	0.0605188	0.102041	61	0.0191764	0.0795294	0.809459	61	0.0191764	0.0102284	0.0608179	-23.5761	-215.723	114.298
lipid	Zadj_TS	testosterone	65	-0.104583	0.0242358	1.59431e-05	84	-0.0840016	0.0294119	0.00543276	84	-0.0205816	0.0381108	0.589165	84	-0.0205816	0.00668741	0.00208629	19.6796	6.89747	42.3818
lipid	Zadj_TS	total_protein	64	0.111951	0.0295108	0.000148508	105	0.128233	0.0396762	0.00165135	105	-0.0162827	0.0494479	0.741936	105	-0.0162827	0.0051049	0.00142458	-14.5445	-34.8466	-5.31187
lipid	Zadj_TS	WHRadjBMI	60	0.0470644	0.0244177	0.0539206	85	0.0380146	0.0322561	0.241956	85	0.00904984	0.0404559	0.822994	85	0.00922546	0.00566937	0.103685	19.6018	-22.9279	157.924
smoking_cessation	Zadj_TS	AD	9	-0.0233387	0.0667347	0.726547	12	-0.0682705	0.161989	0.68234	12	0.0449319	0.175197	0.797591	12	0.101975	0.10144	0.314766	-436.936	-2624.96	2550.57
smoking_cessation	Zadj_TS	albumin	9	-0.128338	0.102005	0.208336	30	-0.042668	0.19347	0.82705	30	-0.0856696	0.218713	0.695281	30	-0.0861754	0.0536336	0.108111	67.1475	-546.476	716.787
smoking_cessation	Zadj_TS	aneurysm	9	0.401072	0.303694	0.18662	8	-0.285803	0.525829	0.606355	8	0.686875	0.607228	0.257986	8	1.03285	0.975339	0.289617	257.522	-2328.48	2964.4
smoking_cessation	Zadj_TS	AST	9	-0.179258	0.04307	3.15446e-05	32	-0.212584	0.182708	0.253791	32	0.0333257	0.187716	0.85909	32	0.076645	0.0474094	0.105951	-42.7568	-118.382	8.01455
smoking_cessation	Zadj_TS	FVC	9	-0.169217	0.13035	0.194227	41	-0.0952201	0.232231	0.684033	41	-0.0739971	0.266313	0.781121	41	-0.0778913	0.0563483	0.166874	46.0304	-359.041	495.428
smoking_cessation	Zadj_TS	HDL	9	-0.0518054	0.104966	0.621626	27	-0.0522956	0.20936	0.804792	27	0.000490174	0.234199	0.99833	27	0.0573735	0.0450802	0.203125	-110.748	-773.651	903.97
smoking_cessation	Zadj_TS	IGF1	9	0.09502	0.128869	0.460918	47	0.14835	0.21737	0.498436	47	-0.0533298	0.252699	0.832856	47	-0.0611333	0.0426774	0.152015	-64.3373	-608.294	562.608
smoking_cessation	Zadj_TS	IHD	9	0.149427	0.055553	0.00714928	21	0.0845287	0.0982029	0.400104	21	0.0648984	0.112827	0.565154	21	0.0893684	0.0509464	0.0794025	59.8073	-7.4688	241.791
smoking_cessation	Zadj_TS	KC	9	-0.00328494	0.0432758	0.939493	10	0.0868035	0.05711	0.167015	10	-0.0900884	0.0716544	0.208658	10	-0.154204	0.0930455	0.09746	4694.27	-5483.94	5539.3
smoking_cessation	Zadj_TS	menstruation	9	0.0855023	0.151051	0.571361	9	0.194589	0.152663	0.243118	9	-0.109087	0.214761	0.611493	9	-0.21881	0.128235	0.0879491	-255.911	-1799.07	2113.97
smoking_cessation	Zadj_TS	OC	9	-0.0563558	0.100602	0.575354	12	0.0379883	0.226579	0.870193	12	-0.0943441	0.247909	0.70353	12	-0.128573	0.082103	0.117349	228.145	-1790.2	1933.38
smoking_cessation	Zadj_TS	prox_lifespan	9	-0.173834	0.0893317	0.0516615	15	-0.0560301	0.0673397	0.420402	15	-0.117804	0.111869	0.292318	15	-0.187571	0.10485	0.0736243	107.902	-146.485	690.069
smoking_cessation	Zadj_TS	RA	9	0.218828	0.118473	0.0647379	10	0.22334	0.27911	0.446711	10	-0.00451233	0.303214	0.988127	10	-0.000978813	0.176212	0.995568	-0.447297	-387.798	426.046
smoking_cessation	Zadj_TS	SHBG	9	-0.0416275	0.0723486	0.565038	36	-0.0616619	0.212109	0.77304	36	0.0200344	0.224108	0.928767	36	0.0405493	0.030772	0.187593	-97.4098	-878.801	737.473
smoking_cessation	Zadj_TS	SLE	9	-0.0649269	0.178831	0.716558	10	-0.0619241	0.40321	0.881746	10	-0.00300273	0.441088	0.994568	10	-0.0769203	0.0780515	0.324375	118.472	-762.215	692.808
smoking_cessation	Zadj_TS	testosterone	9	0.0151731	0.0862526	0.860361	25	-0.0461501	0.170707	0.789305	25	0.0613232	0.19126	0.748493	25	0.0698883	0.0516523	0.176038	460.607	-1192.71	1326.51
smoking_cessation	Zadj_TS	total_protein	9	-0.137288	0.0449484	0.00225546	49	-0.192477	0.214067	0.373159	49	0.0551886	0.218735	0.800803	49	0.0680593	0.0424926	0.109228	-49.574	-178.661	10.1808
smoking_cessation	Zadj_TS	WHRadjBMI	9	-0.00901164	0.0727868	0.901467	34	0.0185696	0.176907	0.917057	34	-0.0275812	0.191296	0.885358	34	-0.0400786	0.0397259	0.313033	444.743	-923.138	943.712
urate	Zadj_TS	AD	664	-0.0101846	0.00510401	0.0459979	659	-0.011404	0.00565428	0.0441134	659	0.00121945	0.0076172	0.872809	659	0.00239372	0.00184803	0.195224	-23.5033	-164.412	37.3107
urate	Zadj_TS	albumin	669	0.0312352	0.00949977	0.00100902	678	0.0451214	0.00965441	3.57218e-06	678	-0.0138861	0.0135445	0.305258	678	-0.0102445	0.00246848	3.32294e-05	-32.7979	-87.3685	-14.9888
urate	Zadj_TS	aneurysm	672	0.0374327	0.0254439	0.141241	662	0.015568	0.0271643	0.566769	662	0.0218647	0.0372195	0.5569	662	0.0184602	0.00977576	0.0589765	49.3158	-336.147	445.893
urate	Zadj_TS	AST	672	0.0465728	0.00812595	9.96282e-09	678	0.0379015	0.00851912	1.00872e-05	678	0.0086713	0.0117731	0.461406	678	0.00566925	0.00190355	0.00289899	12.1729	4.16432	23.3857
urate	Zadj_TS	FVC	673	-0.0305209	0.00790507	0.000112959	692	-0.0224441	0.00908607	0.0137458	692	-0.00807676	0.0120435	0.502456	692	-0.0109516	0.00246453	8.84278e-06	35.8824	17.7907	79.3877
urate	Zadj_TS	HDL	666	-0.0958689	0.00947669	4.67859e-24	673	-0.0973218	0.00966036	2.52294e-22	673	0.00145287	0.0135326	0.914503	673	0.00887196	0.00240377	0.000223504	-9.25427	-14.9188	-4.34496
urate	Zadj_TS	IGF1	671	-0.00709693	0.0100387	0.479594	697	0.0017845	0.0109686	0.870808	697	-0.00888143	0.0148689	0.550298	697	-0.00714411	0.00233817	0.00224736	100.665	-916.109	918.294
urate	Zadj_TS	IHD	530	0.0547844	0.00763857	7.38695e-13	532	0.0416722	0.00758969	6.22099e-08	532	0.0131122	0.0107681	0.223341	532	0.00831465	0.00202557	4.04589e-05	15.177	7.74164	25.058
urate	Zadj_TS	KC	544	-0.00617527	0.00417464	0.139078	535	-0.00521003	0.00443757	0.240891	535	-0.000965242	0.0060926	0.874119	535	0.00016052	0.00147065	0.913085	-2.59939	-165.06	140.833
urate	Zadj_TS	menstruation	654	0.0448467	0.0113346	7.60134e-05	645	0.0672105	0.0117699	1.72337e-08	645	-0.0223638	0.0163402	0.171114	645	-0.0157042	0.00405948	0.000109497	-35.0175	-77.8784	-15.6848
urate	Zadj_TS	OC	654	-0.00743073	0.00939638	0.429056	648	0.00483038	0.0101838	0.635433	648	-0.0122611	0.0138565	0.376229	648	-0.011431	0.00297	0.000118688	153.834	-1414.47	1571.63
urate	Zadj_TS	prox_lifespan	560	-0.0255842	0.00432764	3.38354e-09	553	-0.0191307	0.00434475	1.28185e-05	553	-0.00645354	0.00613232	0.292625	553	-0.00402407	0.00158411	0.0110769	15.7287	3.63234	31.2023
urate	Zadj_TS	RA	676	-0.0116435	0.0126258	0.356427	668	-0.034564	0.0126915	0.00663055	668	0.0229205	0.0179021	0.200431	668	0.0133514	0.00439759	0.00239691	-114.668	-1142.8	1064.3
urate	Zadj_TS	SHBG	653	-0.0845227	0.0101832	1.03952e-16	668	-0.0948744	0.0108855	2.28589e-17	668	0.0103517	0.0149061	0.487394	668	0.00854684	0.00235502	0.000284307	-10.1119	-16.8362	-4.61311
urate	Zadj_TS	SLE	485	-0.0613505	0.0214308	0.00420012	481	-0.0602991	0.0217634	0.0058116	481	-0.00105141	0.0305438	0.97254	481	-0.00916604	0.00424675	0.0308992	14.9405	1.26096	53.8919
urate	Zadj_TS	testosterone	672	-0.0305268	0.00757772	5.61361e-05	681	-0.0384763	0.00827434	3.98836e-06	681	0.00794955	0.0112199	0.478622	681	0.00747564	0.00229481	0.00112346	-24.4888	-55.1399	-9.20693
urate	Zadj_TS	total_protein	674	0.0524904	0.00793943	3.80832e-11	697	0.041447	0.00878807	2.90385e-06	697	0.0110434	0.0118433	0.351102	697	0.00739821	0.00175743	2.55728e-05	14.0944	7.29626	23.6037
urate	Zadj_TS	WHRadjBMI	652	0.0224484	0.0069148	0.00116865	665	0.0246732	0.00760065	0.00122849	665	-0.00222479	0.0102754	0.828586	665	-0.00541354	0.00204373	0.00807645	-24.1155	-70.8411	-6.15826
urate	CRP	Zadj_TS	677	-0.0420491	0.00490042	9.42855e-18	674	-0.036041	0.00568144	4.1224e-10	674	-0.0060081	0.00750286	0.423262	674	-0.0145729	0.0037163	8.80499e-05	34.6569	17.058	55.606
depression	CRP	Zadj_TS	62	-0.11017	0.024672	8e-06	96	-0.09942	0.064325	0.125553	96	-0.01074	0.068894	0.876071	96	-0.01592	0.006271	0.011136	14.4493	3.31088	32.1001
depression	alcool_weekly	Zadj_TS	62	-0.10814	0.0247	1.2e-05	67	-0.13061	0.030074	5.03e-05	67	0.022475	0.038917	0.563587	67	0.015031	0.016807	0.371155	-13.9001	-52.0802	16.9046
depression	BMI	Zadj_TS	62	-0.11017	0.024672	8e-06	89	-0.09024	0.074668	0.230135	89	-0.01993	0.078638	0.799918	89	-0.01202	0.014003	0.390698	10.9102	-14.4567	40.8433
depression	smoking_cessation	Zadj_TS	62	-0.10974	0.024758	9.31e-06	63	-0.08817	0.028996	0.003475	63	-0.02157	0.038127	0.571577	63	-0.02162	0.013984	0.122076	19.7019	-5.00321	53.043

## Sheet: Table S5
Table S5: Comparative analysis of LTL on traits Mendelian randomization findings. Comparative analysis of LTL (leukocyte telomere length) Mendelian randomization (MR) estimates, comparing our findings with those from Codd et al. 2021. Columns include: (Exposure) and (Outcome) to detail the MR analysis variables; (b) for our inverse variance weighted MR estimates; (se) for the standard error; and …
Exposure	Outcome	b	se	p	b_codd	se_codd	p_codd	p_diff	Other_sources
Zadj_TS	AD	-0.0371864	0.00971634	0.00012961	0.172271	0.164286	0.207	0.203112	https://doi.org/10.3389/fpsyt.2019.00843
Zadj_TS	albumin	0.0502878	0.0128488	9.08e-05	0.047	0.0155612	0.003	0.87058
Zadj_TS	aneurysm	-0.200343	0.0457845	1.21e-05		NA	NA		https://doi.org/10.1093/gerona/glad128
Zadj_TS	AST	-0.0824404	0.012464	3.73e-11	-0.071	0.0130102	6.16e-08	0.525445
Zadj_TS	eosinophil_count	-0.104966	0.0139328	4.93e-14	-0.084	0.0165816	4.28e-07	0.333018
Zadj_TS	FVC	0.0724874	0.0155529	3.15e-06		NA	NA		https://doi.org/10.1093/gerona/glz240
Zadj_TS	HDL	-0.053743	0.0137025	8.78e-05	-0.042	0.0155612	0.007	0.571152
Zadj_TS	IGF1	0.0891463	0.014559	9.18e-10	0.097	0.0158163	9.64e-10	0.71486
Zadj_TS	IHD	-0.0612311	0.0101917	1.88e-09	-0.142716	0.0280612	9.73e-06	0.00634513	https://doi.org/10.3389/fcvm.2022.1012615
Zadj_TS	KC	0.0477561	0.00777332	8.07e-10	0.751888	0.298724	6.33e-08	0.0184565	https://doi.org/10.1001/jamaoncol.2016.5945
Zadj_TS	lymphocyte_count	-0.0661002	0.0151811	1.34e-05	-0.043	0.0206633	0.037	0.367628
Zadj_TS	MCH	-0.195133	0.0191535	2.25e-24	-0.203	0.0362245	2.24e-08	0.847761	https://doi.org/10.1038/s41598-020-68786-6
Zadj_TS	menstruation	0.0944225	0.0244798	0.00011471		NA	NA		https://doi.org/10.1093/gerona/glad128
Zadj_TS	monocyte_count	-0.0661617	0.0142785	3.59e-06	-0.016	0.0395408	0.676	0.232794
Zadj_TS	neutrophil_count	0.0674468	0.0159181	2.26e-05	0.08	0.0206633	0.000108	0.630326
Zadj_TS	OC	0.0740432	0.0195994	0.0001582	0.161268	0.167602	0.252	0.605221	https://doi.org/10.1001/jamaoncol.2016.5945
Zadj_TS	platelet_count	0.0964178	0.0183637	1.52e-07	0.112	0.0280612	6.02e-05	0.642188
Zadj_TS	RA	-0.085665	0.0219017	9.18e-05	-0.169603	0.0543367	0.008	0.151926	https://doi.org/10.3389/fgene.2023.1129247
Zadj_TS	RBC_count	0.140383	0.0181301	9.71e-15	0.145	0.0260204	2.59e-08	0.884241	https://doi.org/10.1038/s41598-020-68786-6
Zadj_TS	SHBG	-0.083128	0.0134277	5.99e-10	-0.091	0.0142857	1.09e-10	0.688041
Zadj_TS	SLE	0.167212	0.0415776	5.78e-05	0.24373	0.23801	0.183	0.751475	https://doi.org/10.1002/art.42304; https://doi.org/10.3389/fgene.2023.1129247
Zadj_TS	testosterone	-0.0770341	0.0111978	6.01e-12	-0.111	0.0216837	4.15e-07	0.163984
Zadj_TS	total_protein	-0.108508	0.0151154	7.04e-13	-0.099	0.0188775	1.98e-07	0.694212
Zadj_TS	WHRadjBMI	0.0492973	0.0106929	4.02e-06	NA	NA	NA

## Sheet: Table S6
Table S6: GWAS summary statistics sources. This table provides information on traits (pheno), the associated UK Biobank ICD10 data-field for diseases (include_41270), the originating study or consortium for the GWAS data (Study/Consortium), the number of disease cases (Disease_cases), the sample size or the number of disease controls (N), the reference citation (Reference), and a web link for dow…
pheno	include_41270	Study/Consortium	Disease_cases	N	Reference	Link
AD	F00, G30	Meta-GWAS	111326	677663	Bellenguez et al., 2022 (https://doi.org/10.1038/s41588-022-01024-z)	https://www.ebi.ac.uk/gwas/studies/GCST90027158
age_death		UK Biobank (Neale lab)		10483	Neale lab. http://www.nealelab.is/uk-biobank	https://broad-ukb-sumstats-us-east-1.s3.amazonaws.com/round2/additive-tsvs/40007_irnt.gwas.imputed_v3.both_sexes.tsv.bgz
age_end_education		UK Biobank		283749	Schoeler et al., 2023 (https://doi.org/10.1038/s41562-023-01579-9)	https://www.ebi.ac.uk/gwas/publications/37106081
age_first_birth		UK Biobank (Neale lab)		131987	Neale lab. http://www.nealelab.is/uk-biobank	https://broad-ukb-sumstats-us-east-1.s3.amazonaws.com/round2/additive-tsvs/2754_irnt.gwas.imputed_v3.both_sexes.tsv.bgz
age_glasses		UK Biobank (Neale lab)		310992	Neale lab. http://www.nealelab.is/uk-biobank	https://broad-ukb-sumstats-us-east-1.s3.amazonaws.com/round2/additive-tsvs/2217_irnt.gwas.imputed_v3.both_sexes.tsv.bgz
age_last_birth		UK Biobank (Neale lab)		131806	Neale lab. http://www.nealelab.is/uk-biobank	https://broad-ukb-sumstats-us-east-1.s3.amazonaws.com/round2/additive-tsvs/2764_irnt.gwas.imputed_v3.both_sexes.tsv.bgz
AKI	N17	UK Biobank (N17)	7727	412804	Pan-UKB team. https://pan.ukbb.broadinstitute.org. 2020	https://docs.google.com/spreadsheets/d/1AeeADtT0U1AukliiNyiVzVRdLYPkTbruQSk38DeutU8/edit#gid=268241605
albumin		UK Biobank (Neale lab)		315268	Neale lab. http://www.nealelab.is/uk-biobank	https://broad-ukb-sumstats-us-east-1.s3.amazonaws.com/round2/additive-tsvs/30600_irnt.gwas.imputed_v3.both_sexes.varorder.tsv.bgz
alcool_01_bc		UK Biobank (Neale lab)		258256	Neale lab. http://www.nealelab.is/uk-biobank	https://broad-ukb-sumstats-us-east-1.s3.amazonaws.com/round2/additive-tsvs/1588.gwas.imputed_v3.both_sexes.tsv.bgz
alcool_02_cw		UK Biobank (Neale lab)		257623	Neale lab. http://www.nealelab.is/uk-biobank	https://broad-ukb-sumstats-us-east-1.s3.amazonaws.com/round2/additive-tsvs/1578.gwas.imputed_v3.both_sexes.tsv.bgz
alcool_03_fw		UK Biobank (Neale lab)		258191	Neale lab. http://www.nealelab.is/uk-biobank	https://broad-ukb-sumstats-us-east-1.s3.amazonaws.com/round2/additive-tsvs/1608.gwas.imputed_v3.both_sexes.tsv.bgz
alcool_04_o		UK Biobank (Neale lab)		85420	Neale lab. http://www.nealelab.is/uk-biobank	https://broad-ukb-sumstats-us-east-1.s3.amazonaws.com/round2/additive-tsvs/5364.gwas.imputed_v3.both_sexes.tsv.bgz
alcool_05_rw		UK Biobank (Neale lab)		257773	Neale lab. http://www.nealelab.is/uk-biobank	https://broad-ukb-sumstats-us-east-1.s3.amazonaws.com/round2/additive-tsvs/1568.gwas.imputed_v3.both_sexes.tsv.bgz
alcool_06_s		UK Biobank (Neale lab)		257426	Neale lab. http://www.nealelab.is/uk-biobank	https://broad-ukb-sumstats-us-east-1.s3.amazonaws.com/round2/additive-tsvs/1598.gwas.imputed_v3.both_sexes.tsv.bgz
alcool_frq		UK Biobank (Neale lab)		360726	Neale lab. http://www.nealelab.is/uk-biobank	https://broad-ukb-sumstats-us-east-1.s3.amazonaws.com/round2/additive-tsvs/1558.gwas.imputed_v3.both_sexes.tsv.bgz
alcool_weekly		UK Biobank		283162	Schoeler et al., 2023 (https://doi.org/10.1038/s41562-023-01579-9)	https://www.ebi.ac.uk/gwas/publications/37106081
ALP		UK Biobank (Neale lab)		344292	Neale lab. http://www.nealelab.is/uk-biobank	https://broad-ukb-sumstats-us-east-1.s3.amazonaws.com/round2/additive-tsvs/30610_irnt.gwas.imputed_v3.both_sexes.varorder.tsv.bgz
ALT		UK Biobank (Neale lab)		344136	Neale lab. http://www.nealelab.is/uk-biobank	https://broad-ukb-sumstats-us-east-1.s3.amazonaws.com/round2/additive-tsvs/30620_irnt.gwas.imputed_v3.both_sexes.varorder.tsv.bgz
anaemia	D64	UK Biobank (D64)	14551	405980	Pan-UKB team. https://pan.ukbb.broadinstitute.org. 2020	https://docs.google.com/spreadsheets/d/1AeeADtT0U1AukliiNyiVzVRdLYPkTbruQSk38DeutU8/edit#gid=268241602
aneurysm	I25.3, I25.4, I28.1, I67.1, I71, I72	UK Biobank (I71)	2031	418500	Pan-UKB team. https://pan.ukbb.broadinstitute.org. 2020	https://docs.google.com/spreadsheets/d/1AeeADtT0U1AukliiNyiVzVRdLYPkTbruQSk38DeutU8/edit#gid=268241602
apnea	G47.3	FinnGen (R7, G6)	27207	280720	Kurki M.I. et al., 2022 (https://doi.org/10.1101/2022.03.03.22271360)
ApoA		UK Biobank (Neale lab)		313387	Neale lab. http://www.nealelab.is/uk-biobank	https://broad-ukb-sumstats-us-east-1.s3.amazonaws.com/round2/additive-tsvs/30630_irnt.gwas.imputed_v3.both_sexes.varorder.tsv.bgz
ApoB		UK Biobank (Neale lab)		342590	Neale lab. http://www.nealelab.is/uk-biobank	https://broad-ukb-sumstats-us-east-1.s3.amazonaws.com/round2/additive-tsvs/30640_irnt.gwas.imputed_v3.both_sexes.varorder.tsv.bgz
AST		UK Biobank (Neale lab)		342990	Neale lab. http://www.nealelab.is/uk-biobank	https://broad-ukb-sumstats-us-east-1.s3.amazonaws.com/round2/additive-tsvs/30650_irnt.gwas.imputed_v3.both_sexes.varorder.tsv.bgz
asthma	J45	UK Biobank	64538	329321	Han et al., 2020 (https://doi.org/10.1038/s41467-020-15649-3)
B12A	D51	UK Biobank (D51)	1112	419419	Pan-UKB team. https://pan.ukbb.broadinstitute.org. 2020	https://docs.google.com/spreadsheets/d/1AeeADtT0U1AukliiNyiVzVRdLYPkTbruQSk38DeutU8/edit#gid=268241602
balding		UK Biobank		205327	Yap et al., 2018 (https://doi.org/10.1038/s41467-018-07862-y)	https://www.ebi.ac.uk/gwas/studies/GCST007020
BC	C50	BCAC - Breast Cancer Association Consortium	122977	105974	Michailidou et al., 2017 (https://doi.org/10.1038/nature24284)	https://bcac.ccge.medschl.cam.ac.uk/bcacdata/oncoarray/oncoarray-and-combined-summary-result/
beef		UK Biobank (Neale lab)		359784	Neale lab. http://www.nealelab.is/uk-biobank	https://broad-ukb-sumstats-us-east-1.s3.amazonaws.com/round2/additive-tsvs/1369.gwas.imputed_v3.both_sexes.tsv.bgz
bilirubin_umolL		UK Biobank (Neale lab)		342829	Neale lab. http://www.nealelab.is/uk-biobank	https://broad-ukb-sumstats-us-east-1.s3.amazonaws.com/round2/additive-tsvs/30840_irnt.gwas.imputed_v3.both_sexes.varorder.tsv.bgz
bipolar	F30, F31	Psychiatric Genomics Consortium	41917	371549	Mullins et al., 2021 (https://doi.org/10.1038/s41588-021-00857-4)	https://www.med.unc.edu/pgc/download-results/
birth_weight_first_child		UK Biobank (Neale lab)		155202	Neale lab. http://www.nealelab.is/uk-biobank	https://broad-ukb-sumstats-us-east-1.s3.amazonaws.com/round2/additive-tsvs/2744.gwas.imputed_v3.female.tsv.bgz
birthweight		UK Biobank (Neale lab)		205475	Neale lab. http://www.nealelab.is/uk-biobank	https://broad-ukb-sumstats-us-east-1.s3.amazonaws.com/round2/additive-tsvs/20022_irnt.gwas.imputed_v3.both_sexes.tsv.bgz
BMD		UK Biobank (Neale lab)		206496	Neale lab. http://www.nealelab.is/uk-biobank	https://broad-ukb-sumstats-us-east-1.s3.amazonaws.com/round2/additive-tsvs/3148_irnt.gwas.imputed_v3.both_sexes.tsv.bgz
BMI		UK Biobank (Neale lab)		359983	Neale lab. http://www.nealelab.is/uk-biobank	https://broad-ukb-sumstats-us-east-1.s3.amazonaws.com/round2/additive-tsvs/21001_irnt.gwas.imputed_v3.both_sexes.tsv.bgz
BMR		UK Biobank (Neale lab)		354825	Neale lab. http://www.nealelab.is/uk-biobank	https://broad-ukb-sumstats-us-east-1.s3.amazonaws.com/round2/additive-tsvs/23105_irnt.gwas.imputed_v3.both_sexes.tsv.bgz
body_fat_mass		UK Biobank (Neale lab)		354244	Neale lab. http://www.nealelab.is/uk-biobank	https://broad-ukb-sumstats-us-east-1.s3.amazonaws.com/round2/additive-tsvs/23100_irnt.gwas.imputed_v3.both_sexes.tsv.bgz
Ca		UK Biobank (Neale lab)		315153	Neale lab. http://www.nealelab.is/uk-biobank	https://broad-ukb-sumstats-us-east-1.s3.amazonaws.com/round2/additive-tsvs/30680_irnt.gwas.imputed_v3.both_sexes.varorder.tsv.bgz
cardiomyopathies	I42.0, I42.1, I42.2, I42.3, I42.4, I42.5, I42.8, I42.9	UK Biobank (I42)	1662	418869	Pan-UKB team. https://pan.ukbb.broadinstitute.org. 2020	https://docs.google.com/spreadsheets/d/1AeeADtT0U1AukliiNyiVzVRdLYPkTbruQSk38DeutU8/edit#gid=268241604
cataract	H25, H26	GERA & UK Biobank	67844	517399	Choquet et al., 2021 (https://doi.org/10.1038/s41467-021-23873-8)	https://www.ebi.ac.uk/gwas/studies/GCST90014268
celiac	K90.0	FinnGen (R7, K11)	2953	296917	Kurki M.I. et al., 2022 (https://doi.org/10.1101/2022.03.03.22271360)
cheese		UK Biobank (Neale lab)		352458	Neale lab. http://www.nealelab.is/uk-biobank	https://broad-ukb-sumstats-us-east-1.s3.amazonaws.com/round2/additive-tsvs/1408.gwas.imputed_v3.both_sexes.tsv.bgz
CHIP (clonal hematopoiesis of indeterminate potential)		UK Biobank	20606	342869	Kessler et al., 2022 (https://doi.org/10.1038/s41586-022-05448-9)	http://ftp.ebi.ac.uk/pub/databases/gwas/summary_statistics/GCST90165001-GCST90166000/GCST90165261/
cholelithiasis	K80	UK Biobank (K80)	16983	403548	Pan-UKB team. https://pan.ukbb.broadinstitute.org. 2020	https://docs.google.com/spreadsheets/d/1AeeADtT0U1AukliiNyiVzVRdLYPkTbruQSk38DeutU8/edit#gid=268241605
cholesterol		UK Biobank (Neale lab)		344278	Neale lab. http://www.nealelab.is/uk-biobank	https://broad-ukb-sumstats-us-east-1.s3.amazonaws.com/round2/additive-tsvs/30690_irnt.gwas.imputed_v3.both_sexes.varorder.tsv.bgz
cirrhosis		Meta-GWAS	8434	770180	Ghodsian et al., 2021 (https://doi.org/10.1016/j.xcrm.2021.100437)	http://ftp.ebi.ac.uk/pub/databases/gwas/summary_statistics/GCST90091001-GCST90092000/GCST90091033/
CKD	N18	CKDGen consortium	41395	439303	Wuttke et al., 2019 (https://doi.org/10.1038/s41588-019-0407-x)
coffee		UK Biobank (Neale lab)		263464	Neale lab. http://www.nealelab.is/uk-biobank	https://broad-ukb-sumstats-us-east-1.s3.amazonaws.com/round2/additive-tsvs/1498.gwas.imputed_v3.both_sexes.tsv.bgz
computer_games		UK Biobank (Neale lab)		360817	Neale lab. http://www.nealelab.is/uk-biobank	https://broad-ukb-sumstats-us-east-1.s3.amazonaws.com/round2/additive-tsvs/2237.gwas.imputed_v3.both_sexes.tsv.bgz
conduction	I44, I45, I47, I48, I49, R00	Meta-GWAS	60620	970216	Nielsen et al., 2018 (https://doi.org/10.1038/s41588-018-0171-3)
COPD	J44	UK Biobank (J44)	11536	408995	Pan-UKB team. https://pan.ukbb.broadinstitute.org. 2020	https://docs.google.com/spreadsheets/d/1AeeADtT0U1AukliiNyiVzVRdLYPkTbruQSk38DeutU8/edit#gid=268241605
Cr		UK Biobank (Neale lab)		350812	Neale lab. http://www.nealelab.is/uk-biobank	https://broad-ukb-sumstats-us-east-1.s3.amazonaws.com/round2/additive-tsvs/30700_irnt.gwas.imputed_v3.both_sexes.varorder.tsv.bgz
CRC	C18, C19, C20	UK Biobank & GERA	3793	410350	Rashkin et al., 2020 (https://doi.org/10.1038/s41467-020-18246-6)	https://www.ebi.ac.uk/gwas/studies/GCST90011811
CRP		UK Biobank (Neale lab)		343524	Neale lab. http://www.nealelab.is/uk-biobank	https://broad-ukb-sumstats-us-east-1.s3.amazonaws.com/round2/additive-tsvs/30710_irnt.gwas.imputed_v3.both_sexes.varorder.tsv.bgz
cystatinC		UK Biobank (Neale lab)		344264	Neale lab. http://www.nealelab.is/uk-biobank	https://broad-ukb-sumstats-us-east-1.s3.amazonaws.com/round2/additive-tsvs/30720_irnt.gwas.imputed_v3.both_sexes.varorder.tsv.bgz
depression	F33	Psychiatric Genomics Consortium + UKBB	170756	329443	Howard et al., 2019 (https://doi.org/10.1038/s41593-018-0326-7)
diastolic_BP		UK Biobank (Neale lab)		340162	Neale lab. http://www.nealelab.is/uk-biobank	https://broad-ukb-sumstats-us-east-1.s3.amazonaws.com/round2/additive-tsvs/4079_irnt.gwas.imputed_v3.both_sexes.tsv.bgz
emphysema	J43	UK Biobank (J43)	2421	418110	Pan-UKB team. https://pan.ukbb.broadinstitute.org. 2020	https://docs.google.com/spreadsheets/d/1AeeADtT0U1AukliiNyiVzVRdLYPkTbruQSk38DeutU8/edit#gid=268241604
endometriosis	N80	FinnGen (R7, N14) & UK Biobank (N80)	16197	510784	Kurki M.I. et al., 2022 (https://doi.org/10.1101/2022.03.03.22271360) Pan-UKB team. https://pan.ukbb.broadinstitute.org. 2020
eosinophil_count		UK Biobank (Neale lab)		349856	Neale lab. http://www.nealelab.is/uk-biobank	https://broad-ukb-sumstats-us-east-1.s3.amazonaws.com/round2/additive-tsvs/30150.gwas.imputed_v3.both_sexes.tsv.bgz
epilepsy	G40	International League Against Epilepsy Consortium on Complex Epilepsies	29944	52538	International League Against Epilepsy Consortium on Complex Epilepsies, 2022 (https://doi.org/10.1101/2022.06.08.22276120)	https://www.epigad.org
facial_hair		UK Biobank (Neale lab)		161470	Neale lab. http://www.nealelab.is/uk-biobank	https://broad-ukb-sumstats-us-east-1.s3.amazonaws.com/round2/additive-tsvs/2375.gwas.imputed_v3.male.tsv.bgz
father_age_death		UK Biobank (Neale lab)		266231	Neale lab. http://www.nealelab.is/uk-biobank	https://broad-ukb-sumstats-us-east-1.s3.amazonaws.com/round2/additive-tsvs/1807_irnt.gwas.imputed_v3.both_sexes.tsv.bgz
fluid_intelligence		UK Biobank (Neale lab)		117131	Neale lab. http://www.nealelab.is/uk-biobank	https://broad-ukb-sumstats-us-east-1.s3.amazonaws.com/round2/additive-tsvs/20016_irnt.gwas.imputed_v3.both_sexes.tsv.bgz
fruit		UK Biobank		273875	Schoeler et al., 2023 (https://doi.org/10.1038/s41562-023-01579-9)	https://www.ebi.ac.uk/gwas/publications/37106081
FVC		UK Biobank (Neale lab)		272338	Neale lab. http://www.nealelab.is/uk-biobank	https://broad-ukb-sumstats-us-east-1.s3.amazonaws.com/round2/additive-tsvs/3062_irnt.gwas.imputed_v3.both_sexes.tsv.bgz
GGT		UK Biobank (Neale lab)		344104	Neale lab. http://www.nealelab.is/uk-biobank	https://broad-ukb-sumstats-us-east-1.s3.amazonaws.com/round2/additive-tsvs/30730_irnt.gwas.imputed_v3.both_sexes.varorder.tsv.bgz
glasses		UK Biobank (Neale lab)		360677	Neale lab. http://www.nealelab.is/uk-biobank	https://broad-ukb-sumstats-us-east-1.s3.amazonaws.com/round2/additive-tsvs/2207.gwas.imputed_v3.both_sexes.tsv.bgz
glaucoma	H40.1, H40.2, H40.9	Meta-GWAS	34179	349321	Gharahkhani et al., 2021 (https://doi.org/10.1038/s41467-020-20851-4)	https://www.ebi.ac.uk/gwas/studies/GCST90011770
glucose		UK Biobank (Neale lab)		314916	Neale lab. http://www.nealelab.is/uk-biobank	https://broad-ukb-sumstats-us-east-1.s3.amazonaws.com/round2/additive-tsvs/30740_irnt.gwas.imputed_v3.both_sexes.varorder.tsv.bgz
gout	M10	UK Biobank (M10)	2723	417808	Pan-UKB team. https://pan.ukbb.broadinstitute.org. 2020	https://docs.google.com/spreadsheets/d/1AeeADtT0U1AukliiNyiVzVRdLYPkTbruQSk38DeutU8/edit#gid=268241605
hand_grip_avg		UK Biobank (Neale lab)		359729	Neale lab. http://www.nealelab.is/uk-biobank	https://broad-ukb-sumstats-us-east-1.s3.amazonaws.com/round2/additive-tsvs/README
HbA1c		UK Biobank (Neale lab)		344182	Neale lab. http://www.nealelab.is/uk-biobank	https://broad-ukb-sumstats-us-east-1.s3.amazonaws.com/round2/additive-tsvs/30750_irnt.gwas.imputed_v3.both_sexes.varorder.tsv.bgz
HDL		UK Biobank (Neale lab)		315133	Neale lab. http://www.nealelab.is/uk-biobank	https://broad-ukb-sumstats-us-east-1.s3.amazonaws.com/round2/additive-tsvs/30760_irnt.gwas.imputed_v3.both_sexes.varorder.tsv.bgz
headaches	G43, G44	UK Biobank (G43)	3571	416960	Pan-UKB team. https://pan.ukbb.broadinstitute.org. 2020	https://docs.google.com/spreadsheets/d/1AeeADtT0U1AukliiNyiVzVRdLYPkTbruQSk38DeutU8/edit#gid=268241602
heart_rate		UK Biobank (Neale lab)		340162	Neale lab. http://www.nealelab.is/uk-biobank	https://broad-ukb-sumstats-us-east-1.s3.amazonaws.com/round2/additive-tsvs/102_irnt.gwas.imputed_v3.both_sexes.tsv.bgz
height		UK Biobank (Neale lab)		360388	Neale lab. http://www.nealelab.is/uk-biobank	https://broad-ukb-sumstats-us-east-1.s3.amazonaws.com/round2/additive-tsvs/50_irnt.gwas.imputed_v3.both_sexes.tsv.bgz
hernia	K40, K41	UK Biobank (K40)	18291	402240	Pan-UKB team. https://pan.ukbb.broadinstitute.org. 2020	https://docs.google.com/spreadsheets/d/1AeeADtT0U1AukliiNyiVzVRdLYPkTbruQSk38DeutU8/edit#gid=268241605
hip_cir		UK Biobank (Neale lab)		360521	Neale lab. http://www.nealelab.is/uk-biobank	https://broad-ukb-sumstats-us-east-1.s3.amazonaws.com/round2/additive-tsvs/49_irnt.gwas.imputed_v3.both_sexes.tsv.bgz
household_income		UK Biobank (Neale lab)		311028	Neale lab. http://www.nealelab.is/uk-biobank	https://broad-ukb-sumstats-us-east-1.s3.amazonaws.com/round2/additive-tsvs/738.gwas.imputed_v3.both_sexes.tsv.bgz
HTN_essential	I10	UK Biobank (phecode: 401.1)	94062	325488	Pan-UKB team. https://pan.ukbb.broadinstitute.org. 2020	https://docs.google.com/spreadsheets/d/1AeeADtT0U1AukliiNyiVzVRdLYPkTbruQSk38DeutU8/edit#gid=268241604
hyperthyroidism	E05	UK Biobank (E05)	2250	418281	Pan-UKB team. https://pan.ukbb.broadinstitute.org. 2020	https://docs.google.com/spreadsheets/d/1AeeADtT0U1AukliiNyiVzVRdLYPkTbruQSk38DeutU8/edit#gid=268241602
hypothyroidism	E03	UK Biobank (E03)	17592	402939	Pan-UKB team. https://pan.ukbb.broadinstitute.org. 2020	https://docs.google.com/spreadsheets/d/1AeeADtT0U1AukliiNyiVzVRdLYPkTbruQSk38DeutU8/edit#gid=268241602
IBD	K50, K51	Meta-GWAS	25042	34915	de Lange et al, 2017 (https://doi.org/10.1038/ng.3760)
IDA	D50	UK Biobank (D50)	10483	410048	Pan-UKB team. https://pan.ukbb.broadinstitute.org. 2020	https://docs.google.com/spreadsheets/d/1AeeADtT0U1AukliiNyiVzVRdLYPkTbruQSk38DeutU8/edit#gid=268241601
IGF1		UK Biobank (Neale lab)		342439	Neale lab. http://www.nealelab.is/uk-biobank	https://broad-ukb-sumstats-us-east-1.s3.amazonaws.com/round2/additive-tsvs/30770_irnt.gwas.imputed_v3.both_sexes.varorder.tsv.bgz
IHD	I20, I21, I24, I25	CARDIoGRAMplusC4D & UK Biobank	122733	424528	van der Harst et al., 2017 (https://doi.org/10.1161/CIRCRESAHA.117.312086)
insomia		UK Biobank		283595	Schoeler et al., 2023 (https://doi.org/10.1038/s41562-023-01579-9)	https://www.ebi.ac.uk/gwas/publications/37106081
KC	C64	UK Biobank & GERA	1338	410350	Rashkin et al., 2020 (https://doi.org/10.1038/s41467-020-18246-6)	https://www.ebi.ac.uk/gwas/publications/32887889
KS	N20, N21	UK Biobank	6536	388508	Howles et al., 2019 (https://doi.org/10.1038/s41467-019-13145-x)
LDL		UK Biobank (Neale lab)		343621	Neale lab. http://www.nealelab.is/uk-biobank	https://broad-ukb-sumstats-us-east-1.s3.amazonaws.com/round2/additive-tsvs/30780_irnt.gwas.imputed_v3.both_sexes.varorder.tsv.bgz
light_smoker		UK Biobank (Neale lab)		97021	Neale lab. http://www.nealelab.is/uk-biobank	https://broad-ukb-sumstats-us-east-1.s3.amazonaws.com/round2/additive-tsvs/2644.gwas.imputed_v3.both_sexes.tsv.bgz
lipid	E78	UK Biobank (E78)	44175	376356	Pan-UKB team. https://pan.ukbb.broadinstitute.org. 2020	https://docs.google.com/spreadsheets/d/1AeeADtT0U1AukliiNyiVzVRdLYPkTbruQSk38DeutU8/edit#gid=268241602
LPA		UK Biobank (Neale lab)		273896	Neale lab. http://www.nealelab.is/uk-biobank	https://broad-ukb-sumstats-us-east-1.s3.amazonaws.com/round2/additive-tsvs/30790_irnt.gwas.imputed_v3.both_sexes.varorder.tsv.bgz
lymphocyte_count		UK Biobank (Neale lab)		349856	Neale lab. http://www.nealelab.is/uk-biobank	https://broad-ukb-sumstats-us-east-1.s3.amazonaws.com/round2/additive-tsvs/30120_irnt.gwas.imputed_v3.both_sexes.tsv.bgz
MCH		UK Biobank (Neale lab)		350472	Neale lab. http://www.nealelab.is/uk-biobank	https://broad-ukb-sumstats-us-east-1.s3.amazonaws.com/round2/additive-tsvs/30050_irnt.gwas.imputed_v3.both_sexes.tsv.bgz
menarche		UK Biobank (Neale lab)		188644	Neale lab. http://www.nealelab.is/uk-biobank	https://broad-ukb-sumstats-us-east-1.s3.amazonaws.com/round2/additive-tsvs/2714.gwas.imputed_v3.female.tsv.bgz
menopause		UK Biobank (Neale lab)		111593	Neale lab. http://www.nealelab.is/uk-biobank	https://broad-ukb-sumstats-us-east-1.s3.amazonaws.com/round2/additive-tsvs/3581_irnt.gwas.imputed_v3.both_sexes.tsv.bgz
menstruation	N91, N92	UK Biobank (N92)	13629	406902	Pan-UKB team. https://pan.ukbb.broadinstitute.org. 2020
mineral	E83	UK Biobank (E83)	3092	417439	Pan-UKB team. https://pan.ukbb.broadinstitute.org. 2020	https://docs.google.com/spreadsheets/d/1AeeADtT0U1AukliiNyiVzVRdLYPkTbruQSk38DeutU8/edit#gid=268241602
mobile_phone		UK Biobank (Neale lab)		356618	Neale lab. http://www.nealelab.is/uk-biobank	https://broad-ukb-sumstats-us-east-1.s3.amazonaws.com/round2/additive-tsvs/1110.gwas.imputed_v3.both_sexes.tsv.bgz
monocyte_count		UK Biobank (Neale lab)		349856	Neale lab. http://www.nealelab.is/uk-biobank	https://broad-ukb-sumstats-us-east-1.s3.amazonaws.com/round2/additive-tsvs/30130_irnt.gwas.imputed_v3.both_sexes.tsv.bgz
mother_age_death		UK Biobank (Neale lab)		213636	Neale lab. http://www.nealelab.is/uk-biobank	https://broad-ukb-sumstats-us-east-1.s3.amazonaws.com/round2/additive-tsvs/3526_irnt.gwas.imputed_v3.both_sexes.tsv.bgz
MS	G35	International Multiple Sclerosis Genetics Consortium	47429	68374	IMSGC, 2019 (https://doi.org/10.1126/science.aav7188)
nb_birth		UK Biobank (Neale lab)		193953	Neale lab. http://www.nealelab.is/uk-biobank	https://broad-ukb-sumstats-us-east-1.s3.amazonaws.com/round2/additive-tsvs/2734.gwas.imputed_v3.female.tsv.bgz
nb_cigarette_day		UK Biobank (Neale lab)		25348	Neale lab. http://www.nealelab.is/uk-biobank	https://broad-ukb-sumstats-us-east-1.s3.amazonaws.com/round2/additive-tsvs/3456.gwas.imputed_v3.both_sexes.tsv.bgz
neuroticism		UK Biobank (Neale lab)		293006	Neale lab. http://www.nealelab.is/uk-biobank	https://broad-ukb-sumstats-us-east-1.s3.amazonaws.com/round2/additive-tsvs/20127_irnt.gwas.imputed_v3.both_sexes.tsv.bgz
neutrophil_count		UK Biobank (Neale lab)		349856	Neale lab. http://www.nealelab.is/uk-biobank	https://broad-ukb-sumstats-us-east-1.s3.amazonaws.com/round2/additive-tsvs/30140_irnt.gwas.imputed_v3.both_sexes.tsv.bgz
OA	M15, M16, M17, M18, M19	Genetics of Osteoarthritis consortium	177517	649173	Boer et al., 2021 (https://doi.org/10.1016/j.cell.2021.11.003)	https://msk.hugeamp.org/downloads.html
OC	C56	OCAC - Ovarian Cancer Association Consortium	25509	40941	Phelan et al., 2017 (https://doi.org/10.1038/ng.3826)	https://www.ebi.ac.uk/gwas/studies/GCST004415
oestradiol		UK Biobank (Neale lab)		54498	Neale lab. http://www.nealelab.is/uk-biobank	https://broad-ukb-sumstats-us-east-1.s3.amazonaws.com/round2/additive-tsvs/30800_irnt.gwas.imputed_v3.both_sexes.varorder.tsv.bgz
osteoporosis	M80, M81	UK Biobank (M81)	5089	415442	Pan-UKB team. https://pan.ukbb.broadinstitute.org. 2020	https://docs.google.com/spreadsheets/d/1AeeADtT0U1AukliiNyiVzVRdLYPkTbruQSk38DeutU8/edit#gid=268241605
PC	C61	PRACTICAL - Prostate Cancer Association Group to Investigate Cancer Associated Alterations in the Genome Consortium	79148	61106	Schumacher et al., 2018 (https://doi.org/10.1038/s41588-018-0142-8)	http://practical.icr.ac.uk/blog/?page_id=8164
PD	G20	Meta-GWAS	56300	1400000	Nalls et al., 2019 (https://doi.org/10.1016/S1474-4422(19)30320-5)
PE	I26	UK Biobank (I26)	4685	415846	Pan-UKB team. https://pan.ukbb.broadinstitute.org. 2020	https://docs.google.com/spreadsheets/d/1AeeADtT0U1AukliiNyiVzVRdLYPkTbruQSk38DeutU8/edit#gid=268241603
phosphate		UK Biobank (Neale lab)		314658	Neale lab. http://www.nealelab.is/uk-biobank	https://broad-ukb-sumstats-us-east-1.s3.amazonaws.com/round2/additive-tsvs/30810_irnt.gwas.imputed_v3.both_sexes.varorder.tsv.bgz
physical_activity		UK Biobank		271843	Schoeler et al., 2023 (https://doi.org/10.1038/s41562-023-01579-9)	https://www.ebi.ac.uk/gwas/publications/37106081
platelet_count		UK Biobank (Neale lab)		350474	Neale lab. http://www.nealelab.is/uk-biobank	https://broad-ukb-sumstats-us-east-1.s3.amazonaws.com/round2/additive-tsvs/30080_irnt.gwas.imputed_v3.both_sexes.tsv.bgz
pneumonia	J18, J10.0, J11.0, J12, J13, J14, J15, J16, J17	FinnGen (R7, J10) & UK Biobank (J18)	56646	673039	Kurki M.I. et al., 2022 (https://doi.org/10.1101/2022.03.03.22271360) Pan-UKB team. https://pan.ukbb.broadinstitute.org. 2020
prox_lifespan		UK Biobank & LifeGen		1012240	Timmers et al., 2019 (https://doi.org/10.7554/eLife.39856.001)	https://datashare.ed.ac.uk/handle/10283/3209
psoriasis	L40	FinnGen (R7, L12) & UK Biobank (L40)	9863	716791	Kurki M.I. et al., 2022 (https://doi.org/10.1101/2022.03.03.22271360) Pan-UKB team. https://pan.ukbb.broadinstitute.org. 2020
RA	M05, M06.0, M06.2, M06.3, M06.4, M06.8, M06.9	Meta-GWAS & UK Biobank (M06)	21460	466931	Okada et al., 2013 (https://doi.org/10.1038/nature12873) Pan-UKB team. https://pan.ukbb.broadinstitute.org. 2020
RBC_count		UK Biobank (Neale lab)		350475	Neale lab. http://www.nealelab.is/uk-biobank	https://broad-ukb-sumstats-us-east-1.s3.amazonaws.com/round2/additive-tsvs/30010_irnt.gwas.imputed_v3.both_sexes.tsv.bgz
reaction_time		UK Biobank		282217	Schoeler et al., 2023 (https://doi.org/10.1038/s41562-023-01579-9)	https://www.ebi.ac.uk/gwas/publications/37106081
reproductive_lp		UK Biobank (Neale lab)		111593	Neale lab. http://www.nealelab.is/uk-biobank	https://broad-ukb-sumstats-us-east-1.s3.amazonaws.com/round2/additive-tsvs/README
reticulocyte_count		UK Biobank (Neale lab)		344729	Neale lab. http://www.nealelab.is/uk-biobank	https://broad-ukb-sumstats-us-east-1.s3.amazonaws.com/round2/additive-tsvs/30250_irnt.gwas.imputed_v3.both_sexes.tsv.bgz
risk_taking		UK Biobank		274537	Schoeler et al., 2023 (https://doi.org/10.1038/s41562-023-01579-9)	https://www.ebi.ac.uk/gwas/publications/37106081
SCZ	F20, F25	CLOZUK & PGC2	40675	64643	Pardinas et al., 2018 (https://doi.org/10.1038/s41588-018-0059-2)
sex		UK Biobank		452302	Piratsu et al., 2021 (https://doi.org/10.1038/s41588-021-00846-7)	http://ftp.ebi.ac.uk/pub/databases/gwas/summary_statistics/GCST90013001-GCST90014000/GCST90013474/
SHBG		UK Biobank (Neale lab)		312215	Neale lab. http://www.nealelab.is/uk-biobank	https://broad-ukb-sumstats-us-east-1.s3.amazonaws.com/round2/additive-tsvs/30830_irnt.gwas.imputed_v3.both_sexes.varorder.tsv.bgz
SLE	M32	UK Biobank	411	420120	Pan-UKB team. https://pan.ukbb.broadinstitute.org. 2020	https://docs.google.com/spreadsheets/d/1AeeADtT0U1AukliiNyiVzVRdLYPkTbruQSk38DeutU8/edit#gid=268241605
sleep	G47.0, G47.1, G47.2, G47.4, G47.8. G47.9, F51	UK Biobank (G47)	6557	413974	Pan-UKB team. https://pan.ukbb.broadinstitute.org. 2020	https://docs.google.com/spreadsheets/d/1AeeADtT0U1AukliiNyiVzVRdLYPkTbruQSk38DeutU8/edit#gid=268241602
sleep_duration		UK Biobank (Neale lab)		359020	Neale lab. http://www.nealelab.is/uk-biobank	https://broad-ukb-sumstats-us-east-1.s3.amazonaws.com/round2/additive-tsvs/1160.gwas.imputed_v3.both_sexes.tsv.bgz
smoking_cessation		UK Biobank & GSCAN		547219	Liu et al., 2019 (https://doi.org/10.1038/s41588-018-0307-5)	https://conservancy.umn.edu/handle/11299/201564
smoking_status		UK Biobank		283749	Schoeler et al., 2023 (https://doi.org/10.1038/s41562-023-01579-9)	https://www.ebi.ac.uk/gwas/publications/37106081
stroke_ischemic	G45, G46	MEGASTROKE Consortium	40585	406111	Malik et al., 2018 (https://doi.org/10.1038/s41588-018-0058-3)
sun_protection		UK Biobank (Neale lab)		358559	Neale lab. http://www.nealelab.is/uk-biobank	https://broad-ukb-sumstats-us-east-1.s3.amazonaws.com/round2/additive-tsvs/2267.gwas.imputed_v3.both_sexes.tsv.bgz
systolic_BP		UK Biobank (Neale lab)		340159	Neale lab. http://www.nealelab.is/uk-biobank	https://broad-ukb-sumstats-us-east-1.s3.amazonaws.com/round2/additive-tsvs/4080_irnt.gwas.imputed_v3.both_sexes.tsv.bgz
T1D	E10	Meta-GWAS	15573	165641	Crouch et al., 2022 (https://doi.org/10.1101/2021.02.05.429962)	https://www.ebi.ac.uk/gwas/studies/GCST90013791
TDI		UK Biobank (Neale lab)		360763	Neale lab. http://www.nealelab.is/uk-biobank	https://broad-ukb-sumstats-us-east-1.s3.amazonaws.com/round2/additive-tsvs/189_irnt.gwas.imputed_v3.both_sexes.tsv.bgz
testosterone		UK Biobank (Neale lab)		312102	Neale lab. http://www.nealelab.is/uk-biobank	https://broad-ukb-sumstats-us-east-1.s3.amazonaws.com/round2/additive-tsvs/30850_irnt.gwas.imputed_v3.both_sexes.varorder.tsv.bgz
TG		UK Biobank (Neale lab)		343992	Neale lab. http://www.nealelab.is/uk-biobank	https://broad-ukb-sumstats-us-east-1.s3.amazonaws.com/round2/additive-tsvs/30870_irnt.gwas.imputed_v3.both_sexes.varorder.tsv.bgz
total_protein		UK Biobank (Neale lab)		314921	Neale lab. http://www.nealelab.is/uk-biobank	https://broad-ukb-sumstats-us-east-1.s3.amazonaws.com/round2/additive-tsvs/30860_irnt.gwas.imputed_v3.both_sexes.varorder.tsv.bgz
urate		UK Biobank (Neale lab)		343836	Neale lab. http://www.nealelab.is/uk-biobank	https://broad-ukb-sumstats-us-east-1.s3.amazonaws.com/round2/additive-tsvs/30880_irnt.gwas.imputed_v3.both_sexes.varorder.tsv.bgz
urea		UK Biobank (Neale lab)		344052	Neale lab. http://www.nealelab.is/uk-biobank	https://broad-ukb-sumstats-us-east-1.s3.amazonaws.com/round2/additive-tsvs/30670_irnt.gwas.imputed_v3.both_sexes.varorder.tsv.bgz
valves	I34, I35, I36, I37	FinnGen (R7, I9)		58943	Kurki M.I. et al., 2022 (https://doi.org/10.1101/2022.03.03.22271360)
vegetable		UK Biobank		276203	Schoeler et al., 2023 (https://doi.org/10.1038/s41562-023-01579-9)	https://www.ebi.ac.uk/gwas/publications/37106081
vitamin_D		UK Biobank (Neale lab)		329247	Neale lab. http://www.nealelab.is/uk-biobank	https://broad-ukb-sumstats-us-east-1.s3.amazonaws.com/round2/additive-tsvs/30890_irnt.gwas.imputed_v3.both_sexes.varorder.tsv.bgz
waist_cir		UK Biobank (Neale lab)		360564	Neale lab. http://www.nealelab.is/uk-biobank	https://broad-ukb-sumstats-us-east-1.s3.amazonaws.com/round2/additive-tsvs/48_irnt.gwas.imputed_v3.both_sexes.tsv.bgz
water_intake		UK Biobank (Neale lab)		333363	Neale lab. http://www.nealelab.is/uk-biobank	https://broad-ukb-sumstats-us-east-1.s3.amazonaws.com/round2/additive-tsvs/1528.gwas.imputed_v3.both_sexes.tsv.bgz
WBC_count		UK Biobank (Neale lab)		350470	Neale lab. http://www.nealelab.is/uk-biobank	https://broad-ukb-sumstats-us-east-1.s3.amazonaws.com/round2/additive-tsvs/30000_irnt.gwas.imputed_v3.both_sexes.tsv.bgz
weight		UK Biobank (Neale lab)		360116	Neale lab. http://www.nealelab.is/uk-biobank	https://broad-ukb-sumstats-us-east-1.s3.amazonaws.com/round2/additive-tsvs/21002_irnt.gwas.imputed_v3.both_sexes.tsv.bgz
WHR		UK Biobank & GIANT		694649	Pulit et al., (https://doi.org/10.1093/hmg/ddy327)	https://portals.broadinstitute.org/collaboration/giant/index.php/GIANT_consortium_data_files
WHRadjBMI		UK Biobank & GIANT		694649	Pulit et al., (https://doi.org/10.1093/hmg/ddy327)	https://portals.broadinstitute.org/collaboration/giant/index.php/GIANT_consortium_data_files
Zadj_TS_REPLICATION		Marshfield Clinic’s personalized medicine research project / Biobank of Vanderbilt University Medical Center		62271	Allaire et al., 2023 (https://doi.org/10.1016/j.xhgg.2023.100201)
Zadj_TS		UK Biobank		472174	Codd et al., 2021 (https://doi.org/10.1038/s41588-021-00944-6)	https://figshare.com/s/caa99dc0f76d62990195
